# Supplementary material for: Insights into the functional and genetic basis of heteranthery in Arthrostemma ciliatum Pav. ex D.Don (Melastomataceae)
Source: BMC Plant Biol. 2026 Jun 16;26:1045. doi: 10.1186/s12870-026-09093-6 (PMC13273962; doi:10.1186/s12870-026-09093-6)
Supplement: Supplementary file 1 — Appendix 1: Sample names and summary table of RNA extractions. Appendix-2: Developmental series images of flower buds and stamen. Appendix-3: MultiQC reports of raw data; after trimming and after removal of rRNA. Appendix-4: Scatterplot of transformed counts from two samples. Appendix-5: DESeq results tables with differentially expressed genes of interest from each comparison showing FDR, LFC, Counts and annotations. Appendix-6: Violin plots of theca size by stamen type and flower. Appendix-7: Violin plots of length of anthers used for pollen counts and pollen numbers by stamen type. Appendix-8: Violin plots of pollen size by stamen type and flower. Appendix-9: Violin plots of pollen germination by stamen types and flower. [file 12870_2026_9093_MOESM1_ESM.zip › Appendix-5_Genes_of_interest_inter-whorl-comp_merged.xlsx]

## Sheet: Legend
		Putative candidate genes
		additional genes of interest

## Sheet: O3 vs I3 DEGs of interest
	X	baseMean	log2FoldChange	lfcSE	stat	pvalue	padj	ACO27	ACI27	ACO24	ACI24	ACO25	ACI25	moduleLabels	moduleColors	BINCODE	NAME	DESCRIPTION	LENGTH
11	TRINITY_DN1392_C0_G1_I18	220.094	10.4049	1.94008	4.84766	1.24929e-06	0.000534539	164.356	0	306.274	0	208.725	0	6	red	'15.5.3.9.2.17'	'RNA biosynthesis.DNA-binding transcriptional regulation.helix-turn-helix DNA-binding domain.MYB transcription factor family.R2R3-MYB transcription factor family.subgroup-22/23 transcription factor'	'mercator4v6.0: MYB class-R2R3 subgroup-22/23 transcription factor & prot-scriber: arath transcription factor myb & swissprot: Transcription factor MYB1 '	4420
12	TRINITY_DN13958_C1_G1_I8	21.001	8.65862	1.96931	3.88899	0.000100664	0.0282436	75.13	0	67.2068	0	57.6886	0	0	grey	'11.4.3.2'	'Phytohormone action.cytokinin.conjugation and degradation.cytokinin dehydrogenase *(CKX)'	'mercator4v6.0: cytokinin dehydrogenase *(CKX) & prot-scriber: cytokinin dehydrogenase & swissprot: Cytokinin dehydrogenase 3 '	1524
16	TRINITY_DN1932_C0_G1_I66	247.804	18.6701	2.3876	7.40076	1.35404e-13	1.93334e-10	18.5086	0	0	0	67.7894	0	4	yellow	'11.6.2.4'	'Phytohormone action.gibberellin.perception and signal transduction.transcription factor *(GAMYB)'	'mercator4v6.0: transcription factor *(GAMYB) & prot-scriber: transcription factor gamyb & swissprot: Alpha-hydroxynitrile lyase '	4821
17	TRINITY_DN1932_C0_G1_I66	247.804	18.6701	2.3876	7.40076	1.35404e-13	1.93334e-10	18.5086	0	0	0	67.7894	0	4	yellow	'15.5.3.9.2.14'	'RNA biosynthesis.DNA-binding transcriptional regulation.helix-turn-helix DNA-binding domain.MYB transcription factor family.R2R3-MYB transcription factor family.subgroup-18 transcription factor'	'mercator4v6.0: MYB class-R2R3 subgroup-18 transcription factor & prot-scriber: transcription factor gamyb & swissprot: Alpha-hydroxynitrile lyase '	4821
18	TRINITY_DN2212_C0_G1_I39	166.092	-23.7942	3.34443	-6.81557	9.38924e-12	1.00436e-08	0	214.129	0	278.101	0	0	1	turquoise	'15.5.3.2.8'	'RNA biosynthesis.DNA-binding transcriptional regulation.helix-turn-helix DNA-binding domain.tryptophan-cluster structure.ARR-B-type transcription factor'	mercator4v6.0: ARR-B-type transcription factor & prot-scriber: two component response regulator orr & swissprot: Receptor-like protein CLAVATA2 '	6775
19	TRINITY_DN2212_C0_G1_I39	166.092	-23.7942	3.34443	-6.81557	9.38924e-12	1.00436e-08	0	214.129	0	278.101	0	0	1	turquoise	'11.4.2.5'	'Phytohormone action.cytokinin.perception and signal transduction.B-type ARR response activator'	'mercator4v6.0: B-type ARR response activator of cytokinin signalling & prot-scriber: two component response regulator orr & swissprot: Receptor-like protein CLAVATA2 '	6775
23	TRINITY_DN2794_C1_G1_I43	83.1062	-23.275	3.10633	-7.17084	7.45402e-13	9.45004e-10	0	139.249	0	54.274	0	143.718	1	turquoise	'11.11.2.3.1'	'Phytohormone action.signalling peptides.CRP (cysteine-rich-peptide) category.EPF/EPFL-peptide activity.EPF/EPFL-precursor polypeptide'	mercator4v6.0: EPF/EPFL precursor polypeptide & prot-scriber: arath u box domain containing protein & swissprot: Pentatricopeptide repeat-containing protein At1g05600 '	9243
24	TRINITY_DN2794_C1_G1_I43	83.1062	-23.275	3.10633	-7.17084	7.45402e-13	9.45004e-10	0	139.249	0	54.274	0	143.718	1	turquoise	'29.1.3.2.3'	'Plant organogenesis.leaf formation.stomata.stomatal patterning.epidermal patterning factor *(STOMAGEN)'	'mercator4v6.0: epidermal patterning factor *(STOMAGEN) involved in stomata formation & prot-scriber: arath u box domain containing protein & swissprot: Pentatricopeptide repeat-containing protein At1g05600 '	9243
25	TRINITY_DN2794_C1_G1_I43	83.1062	-23.275	3.10633	-7.17084	7.45402e-13	9.45004e-10	0	139.249	0	54.274	0	143.718	1	turquoise	'19.2.2.10.2.4'	'Protein homeostasis.ubiquitin-proteasome system.ubiquitin-fold protein conjugation.U-Box E3 ubiquitin ligase activities.group-II.E3 ubiquitin ligase *(PUB9)'	'mercator4v6.0: E3 ubiquitin ligase & prot-scriber: arath u box domain containing protein & swissprot: Pentatricopeptide repeat-containing protein At1g05600 '	9243
44	TRINITY_DN5311_C0_G1_I1	611.187	8.67801	1.97357	3.89042	0.000100071	0.0281543	42.5434	0	98.4953	0	65.1405	0	8	pink	'50.1.13'	'Enzyme classification.EC_1 oxidoreductases.EC_1-14 oxidoreductase acting on paired donor with incorporation or reduction of molecular oxygen'	'mercator4v6.0: EC_1.14 oxidoreductase acting on paired donor with incorporation or reduction of molecular oxygen & prot-scriber: quality protein ap complex subunit epsilon & swissprot: AP-4 complex subunit epsilon '	7078
45	TRINITY_DN5311_C0_G1_I1	611.187	8.67801	1.97357	3.89042	0.000100071	0.0281543	42.5434	0	98.4953	0	65.1405	0	8	pink	'11.1.3.1'	'Phytohormone action.abscisic acid.conjugation and degradation.abscisic acid hydroxylase *(CYP707A)'	'mercator4v6.0: abscisic acid hydroxylase & prot-scriber: quality protein ap complex subunit epsilon & swissprot: AP-4 complex subunit epsilon '	7078
46	TRINITY_DN5311_C0_G1_I1	611.187	8.67801	1.97357	3.89042	0.000100071	0.0281543	42.5434	0	98.4953	0	65.1405	0	8	pink	'22.5.5.1'	'Vesicle trafficking.clathrin coated vesicle (CCV) machinery.AP-4 vacuole cargo adaptor complex.large subunit epsilon *(AP4E)'	'mercator4v6.0: large subunit epsilon of AP-4 vacuole cargo adaptor complex & prot-scriber: quality protein ap complex subunit epsilon & swissprot: AP-4 complex subunit epsilon '	7078
47	TRINITY_DN5311_C0_G1_I12	299.204	-7.92609	1.85348	-3.73681	0.000186371	0.0489474	0	24.2035	0	56.661	0	55.7511	8	pink	'50.1.13'	'Enzyme classification.EC_1 oxidoreductases.EC_1-14 oxidoreductase acting on paired donor with incorporation or reduction of molecular oxygen'	'mercator4v6.0: EC_1.14 oxidoreductase acting on paired donor with incorporation or reduction of molecular oxygen & prot-scriber: quality protein ap complex subunit epsilon & swissprot: AP-4 complex subunit epsilon '	7395
48	TRINITY_DN5311_C0_G1_I12	299.204	-7.92609	1.85348	-3.73681	0.000186371	0.0489474	0	24.2035	0	56.661	0	55.7511	8	pink	'11.1.3.1'	'Phytohormone action.abscisic acid.conjugation and degradation.abscisic acid hydroxylase *(CYP707A)'	'mercator4v6.0: abscisic acid hydroxylase & prot-scriber: quality protein ap complex subunit epsilon & swissprot: AP-4 complex subunit epsilon '	7395
49	TRINITY_DN5311_C0_G1_I12	299.204	-7.92609	1.85348	-3.73681	0.000186371	0.0489474	0	24.2035	0	56.661	0	55.7511	8	pink	'22.5.5.1'	'Vesicle trafficking.clathrin coated vesicle (CCV) machinery.AP-4 vacuole cargo adaptor complex.large subunit epsilon *(AP4E)'	'mercator4v6.0: large subunit epsilon of AP-4 vacuole cargo adaptor complex & prot-scriber: quality protein ap complex subunit epsilon & swissprot: AP-4 complex subunit epsilon '	7395
54	TRINITY_DN6093_C0_G1_I31	32.4045	7.14239	1.58496	3.87543	0.000106438	0.0296209	35.927	0	13.8125	0	22.9673	0	4	yellow	'24.2.3.4.5'	'Solute transport.carrier-mediated transport.APC superfamily.AAAP family.auxin transporter *(AUX/LAX)'	'mercator4v6.0: auxin transporter *(AUX/LAX) & prot-scriber: auxin transporter protein & swissprot: Auxin transporter-like protein 2 '	661
55	TRINITY_DN6093_C0_G1_I31	32.4045	7.14239	1.58496	3.87543	0.000106438	0.0296209	35.927	0	13.8125	0	22.9673	0	4	yellow	'11.2.4.2.1'	'Phytohormone action.auxin.transport.auxin influx.auxin transporter *(AUX/LAX)'	'mercator4v6.0: auxin transporter *(AUX/LAX) & prot-scriber: auxin transporter protein & swissprot: Auxin transporter-like protein 2 '	661
60	TRINITY_DN7692_C0_G1_I34	99.0147	-8.41712	1.70756	-4.3437	1.40101e-05	0.00479567	0	84.007	0	50.386	0	56.8935	3	brown	'6.1.6.4'	'Nucleotide metabolism.purines.extracellular ATP.nucleoside hydrolase *(NSH3)'	'mercator4v6.0: nucleoside hydrolase & prot-scriber: pyruvate phosphate dikinase 1 & swissprot: Pyruvate, phosphate dikinase, chloroplastic '	13523
61	TRINITY_DN7692_C0_G1_I34	99.0147	-8.41712	1.70756	-4.3437	1.40101e-05	0.00479567	0	84.007	0	50.386	0	56.8935	3	brown	'18.4.1.32'	'Protein modification.phosphorylation.TKL protein kinase families.RLCK-VI receptor-like protein kinase'	'mercator4v6.0: RLCK-VI receptor-like protein kinase & prot-scriber: pyruvate phosphate dikinase 1 & swissprot: Pyruvate, phosphate dikinase, chloroplastic '	13523
62	TRINITY_DN7692_C0_G1_I34	99.0147	-8.41712	1.70756	-4.3437	1.40101e-05	0.00479567	0	84.007	0	50.386	0	56.8935	3	brown	'50.2.7'	'Enzyme classification.EC_2 transferases.EC_2-7 transferase transferring phosphorus-containing group'	'mercator4v6.0: EC_2.7 transferase transferring phosphorus-containing group & prot-scriber: pyruvate phosphate dikinase 1 & swissprot: Pyruvate, phosphate dikinase, chloroplastic '	13523
63	TRINITY_DN7692_C0_G1_I34	99.0147	-8.41712	1.70756	-4.3437	1.40101e-05	0.00479567	0	84.007	0	50.386	0	56.8935	3	brown	'11.4.2.2'	'Phytohormone action.cytokinin.perception and signal transduction.signal transducer *(AHP)'	'mercator4v6.0: cytokinin signal transducer *(AHP) & prot-scriber: pyruvate phosphate dikinase 1 & swissprot: Pyruvate, phosphate dikinase, chloroplastic '	13523
64	TRINITY_DN7692_C0_G1_I34	99.0147	-8.41712	1.70756	-4.3437	1.40101e-05	0.00479567	0	84.007	0	50.386	0	56.8935	3	brown	'27.5.7'	'Multi-process regulation.ROP-GTPase regulatory system.interactive protein kinase of ROP-GTPase activity *(RBK/RRK)'	'mercator4v6.0: interactive protein kinase of ROP-GTPase activity *(RBK/RRK) & prot-scriber: pyruvate phosphate dikinase 1 & swissprot: Pyruvate, phosphate dikinase, chloroplastic '	13523
65	TRINITY_DN7692_C0_G1_I34	99.0147	-8.41712	1.70756	-4.3437	1.40101e-05	0.00479567	0	84.007	0	50.386	0	56.8935	3	brown	'18.10.1'	'Protein modification.hydroxylation.prolyl hydroxylase'	'mercator4v6.0: prolyl hydroxylase & prot-scriber: pyruvate phosphate dikinase 1 & swissprot: Pyruvate, phosphate dikinase, chloroplastic '	13523
66	TRINITY_DN7692_C0_G1_I34	99.0147	-8.41712	1.70756	-4.3437	1.40101e-05	0.00479567	0	84.007	0	50.386	0	56.8935	3	brown	'3.10.2.1'	'Carbohydrate metabolism.gluconeogenesis.pyruvate orthophosphate dikinase activity.pyruvate orthophosphate dikinase'	'mercator4v6.0: pyruvate orthophosphate dikinase & prot-scriber: pyruvate phosphate dikinase 1 & swissprot: Pyruvate, phosphate dikinase, chloroplastic '	13523
20	TRINITY_DN2468_C0_G1_I9	134.213	-21.6546	1.90823	-10.824	2.64994e-27	2.09325e-23	0	0	0	0	0	103.139	2	blue	'11.7.2.2.3'	'Phytohormone action.jasmonic acid.perception and signal transduction.jasmonate-mediated regulatory activity.regulatory transcription factor *(ARF10/ARF16)'	'mercator4v6.0: transcriptional regulator *(ARF10/ARF16) involved in jasmonate-mediated signal transduction & prot-scriber: auxin response factor & swissprot: Auxin response factor 16 '	6032
21	TRINITY_DN2468_C0_G1_I9	134.213	-21.6546	1.90823	-10.824	2.64994e-27	2.09325e-23	0	0	0	0	0	103.139	2	blue	'15.5.9.1'	'RNA biosynthesis.DNA-binding transcriptional regulation.beta-barrel DNA-binding domain.ARF transcription factor'	'mercator4v6.0: ARF transcription factor & prot-scriber: auxin response factor & swissprot: Auxin response factor 16 '	6032
22	TRINITY_DN2468_C0_G1_I9	134.213	-21.6546	1.90823	-10.824	2.64994e-27	2.09325e-23	0	0	0	0	0	103.139	2	blue	'19.4.6.7.3'	'Protein homeostasis.proteolysis.metallopeptidase activities.carboxypeptidase activities.carboxypeptidase'	'mercator4v6.0: carboxypeptidase & prot-scriber: auxin response factor & swissprot: Auxin response factor 16 '	6032
40	TRINITY_DN4790_C2_G1_I3	144.069	-21.5809	1.84048	-11.1823	4.9766e-29	8.5712e-25	0	0	0	98.4937	0	0	2	blue	'28.1.1.6.1'	'Plant reproduction.gametogenesis.male gametophyt.stamen initiation.signalling polypeptide *(TPD1)'	'mercator4v6.0: TDL precursor polypeptide & prot-scriber: tpd protein homolog & swissprot: TPD1 protein homolog 1 '	2054
58	TRINITY_DN6401_C0_G1_I29	371.927	-22.9164	2.03741	-10.757	5.49233e-27	4.02862e-23	0	247.115	0	0	0	0	2	blue	'11.2.2.2'	'Phytohormone action.auxin.perception and signal transduction.transcriptional repressor *(IAA/AUX)'	'mercator4v6.0: transcriptional repressor *(IAA/AUX) & prot-scriber: fn3 like domain containing protein & swissprot: Probable beta-D-xylosidase 6 '	5906
1	TRINITY_DN10729_C0_G1_I13	72.7787	-23.6156	5.25603	-4.30278	1.68667e-05	0.00567884	0	0	0	442	0	0	3	brown	'23.1.7.4'	'Protein translocation.chloroplast.thylakoid membrane SRP insertion system.SRP receptor protein *(cpFtsY)'	'mercator4v6.0: component *(cpFtsY) of thylakoid membrane SRP insertion system & prot-scriber: srp domain containing protein & swissprot: Cell division protein FtsY homolog, chloroplastic '	3671
2	TRINITY_DN10729_C0_G1_I13	72.7787	-23.6156	5.25603	-4.30278	1.68667e-05	0.00567884	0	0	0	442	0	0	3	brown	'15.5.3.9.3'	'RNA biosynthesis.DNA-binding transcriptional regulation.helix-turn-helix DNA-binding domain.MYB transcription factor family.R1R2R3-MYB transcription factor'	'mercator4v6.0: R1R2R3-MYB transcription factor & prot-scriber: srp domain containing protein & swissprot: Cell division protein FtsY homolog, chloroplastic '	3671
3	TRINITY_DN1269_C1_G1_I11	99.7951	-7.6622	1.36418	-4.88367	1.04129e-06	0.00045118	0	0	0	52.5495	0	62.1341	2	blue	'21.3.5.2'	'Cell wall organisation.pectin.modification and degradation.pectate lyase'	'mercator4v6.0: pectate lyase & prot-scriber: pectate lyase & swissprot: Probable pectate lyase P59 '	3911
4	TRINITY_DN1269_C1_G1_I11	99.7951	-7.6622	1.36418	-4.88367	1.04129e-06	0.00045118	0	0	0	52.5495	0	62.1341	2	blue	'50.4.2'	'Enzyme classification.EC_4 lyases.EC_4-2 carbon-oxygen lyase'	'mercator4v6.0: EC_4.2 carbon-oxygen lyase & prot-scriber: pectate lyase & swissprot: Probable pectate lyase P59 '	3911
5	TRINITY_DN1269_C1_G1_I11	99.7951	-7.6622	1.36418	-4.88367	1.04129e-06	0.00045118	0	0	0	52.5495	0	62.1341	2	blue	'50.5.4'	'Enzyme classification.EC_5 isomerases.EC_5-4 intramolecular transferase'	'mercator4v6.0: EC_5.4 intramolecular transferase & prot-scriber: pectate lyase & swissprot: Probable pectate lyase P59 '	3911
6	TRINITY_DN1269_C1_G1_I11	99.7951	-7.6622	1.36418	-4.88367	1.04129e-06	0.00045118	0	0	0	52.5495	0	62.1341	2	blue	'11.8.1.1'	'Phytohormone action.salicylic acid.biosynthesis.isochorismate synthase *(ICS)'	'mercator4v6.0: isochorismate synthase *(ICS) & prot-scriber: pectate lyase & swissprot: Probable pectate lyase P59 '	3911
7	TRINITY_DN1269_C1_G1_I11	99.7951	-7.6622	1.36418	-4.88367	1.04129e-06	0.00045118	0	0	0	52.5495	0	62.1341	2	blue	'7.16.2'	'Coenzyme metabolism.phylloquinone biosynthesis.isochorismate synthase *(MenF/ICS)'	'mercator4v6.0: isochorismate synthase *(MenF/ICS) & prot-scriber: pectate lyase & swissprot: Probable pectate lyase P59 '	3911
8	TRINITY_DN13839_C0_G1_I10	288.664	-24.4101	4.6379	-5.04756	4.47489e-07	0.000209829	0	0	0	768.917	0	0	1	turquoise	'15.5.10.2'	'RNA biosynthesis.DNA-binding transcriptional regulation.undefined DNA-binding domain.GRAS transcription factor'	'mercator4v6.0: GRAS transcription factor & prot-scriber: della protein gai & swissprot: DELLA protein RGA '	2607
9	TRINITY_DN13839_C0_G1_I10	288.664	-24.4101	4.6379	-5.04756	4.47489e-07	0.000209829	0	0	0	768.917	0	0	1	turquoise	'26.7.2.1'	'External stimuli response.salinity.gibberellin-abscisic acid signalling pathways crosstalk.transcription factor *(DELLA)'	'mercator4v6.0: transcription factor *(DELLA) & prot-scriber: della protein gai & swissprot: DELLA protein RGA '	2607
10	TRINITY_DN13839_C0_G1_I10	288.664	-24.4101	4.6379	-5.04756	4.47489e-07	0.000209829	0	0	0	768.917	0	0	1	turquoise	'11.6.2.2'	'Phytohormone action.gibberellin.perception and signal transduction.signal transducer *(DELLA)'	'mercator4v6.0: gibberellin signal transducer *(DELLA) & prot-scriber: della protein gai & swissprot: DELLA protein RGA '	2607
13	TRINITY_DN13958_C1_G1_I8	21.001	8.65862	1.96931	3.88899	0.000100664	0.0282436	75.13	0	67.2068	0	57.6886	0	0	grey	'50.1.5'	'Enzyme classification.EC_1 oxidoreductases.EC_1-5 oxidoreductase acting on CH-NH group of donor'	'mercator4v6.0: EC_1.5 oxidoreductase acting on CH-NH group of donor & prot-scriber: cytokinin dehydrogenase & swissprot: Cytokinin dehydrogenase 3 '	1524
14	TRINITY_DN1506_C0_G1_I27	384.573	20.3838	2.96261	6.54279	6.03801e-11	5.7948e-08	0	0	0	0	292.137	0	8	pink	'11.3.2.5'	'Phytohormone action.brassinosteroid.perception and signal transduction.scaffold protein *(TTL)'	'mercator4v6.0: scaffold protein *(TTL) of brassinosteroid signalling & prot-scriber: inactive tpr repeat containing thioredoxin ttl & swissprot: TPR repeat-containing thioredoxin TTL1 '	8456
15	TRINITY_DN1506_C0_G1_I27	384.573	20.3838	2.96261	6.54279	6.03801e-11	5.7948e-08	0	0	0	0	292.137	0	8	pink	'18.1.1.4.8'	'Protein modification.glycosylation.N-linked glycosylation.dolichol-phosphate-linked oligosaccharide precursor assembly.alpha-1,2-mannosyltransferase *(ALG9)'	'mercator4v6.0: alpha-1,2-mannosyltransferase *(ALG9) & prot-scriber: inactive tpr repeat containing thioredoxin ttl & swissprot: TPR repeat-containing thioredoxin TTL1 '	8456
26	TRINITY_DN2981_C0_G1_I59	66.5891	19.3376	3.74365	4.89834	9.66521e-07	0.000421357	0	0	0	0	132.746	0	3	brown	'15.5.2.6'	'RNA biosynthesis.DNA-binding transcriptional regulation.zinc-coordinating DNA-binding domain.GRF transcription factor'	'mercator4v6.0: GRF transcription factor & prot-scriber: arath growth regulating factor & swissprot: Growth-regulating factor 7 '	2462
27	TRINITY_DN3063_C0_G1_I41	19.3622	-21.9851	5.49696	-3.81759	0.000134764	0.0368055	0	0	0	0	0	131.401	1	turquoise	'11.4.3.2'	'Phytohormone action.cytokinin.conjugation and degradation.cytokinin dehydrogenase *(CKX)'	'mercator4v6.0: cytokinin dehydrogenase *(CKX) & prot-scriber: cytokinin dehydrogenase & swissprot: Cytokinin dehydrogenase 1 '	6670
28	TRINITY_DN3063_C0_G1_I41	19.3622	-21.9851	5.49696	-3.81759	0.000134764	0.0368055	0	0	0	0	0	131.401	1	turquoise	'50.1.5'	'Enzyme classification.EC_1 oxidoreductases.EC_1-5 oxidoreductase acting on CH-NH group of donor'	'mercator4v6.0: EC_1.5 oxidoreductase acting on CH-NH group of donor & prot-scriber: cytokinin dehydrogenase & swissprot: Cytokinin dehydrogenase 1 '	6670
29	TRINITY_DN3184_C1_G1_I26	455.021	20.3775	4.46522	4.33965	1.42711e-05	0.00485263	0	0	0	0	165.966	0	3	brown	'11.11.1.9.1'	'Phytohormone action.signalling peptides.NCRP (non-cysteine-rich-peptide) category.CLE-peptide activity.CLE-precursor polypeptide'	'mercator4v6.0: CLE precursor polypeptide & prot-scriber: no annotation & swissprot: Uncharacterized protein At4g18490 '	3742
30	TRINITY_DN36_C0_G1_I15	60.8715	17.0896	3.95184	4.07141	4.67302e-05	0.0142938	26.428	0	0	0	0	0	3	brown	'35.1'	'No Mercator4 annotation.other annotation available'	'mercator4v6.0: not classified & prot-scriber: isoform myb transcription factor & swissprot: no annotation '	3033
31	TRINITY_DN3672_C0_G1_I11	51.1553	19.7803	4.08851	4.59343	4.36026e-06	0.00164616	147.815	0	0	0	0	0	2	blue	'15.5.2.6'	'RNA biosynthesis.DNA-binding transcriptional regulation.zinc-coordinating DNA-binding domain.GRF transcription factor'	'mercator4v6.0: GRF transcription factor & prot-scriber: arath growth regulating factor & swissprot: Growth-regulating factor 6 '	2356
32	TRINITY_DN3801_C0_G1_I28	675.341	21.255	1.83236	11.0541	2.09463e-28	2.38997e-24	0	0	568.276	0	0	0	2	blue	'50.1.13'	'Enzyme classification.EC_1 oxidoreductases.EC_1-14 oxidoreductase acting on paired donor with incorporation or reduction of molecular oxygen'	'mercator4v6.0: EC_1.14 oxidoreductase acting on paired donor with incorporation or reduction of molecular oxygen & prot-scriber: ring type domain containing protein & swissprot: Nuclear pore complex protein NUP88 '	12197
33	TRINITY_DN3801_C0_G1_I28	675.341	21.255	1.83236	11.0541	2.09463e-28	2.38997e-24	0	0	568.276	0	0	0	2	blue	'27.1.6.4.3'	'Multi-process regulation.circadian clock system.evening element regulation.Evening Complex (EC).component *(ELF4)'	'mercator4v6.0: component *(ELF4) of circadian clock Evening complex (EC) & prot-scriber: ring type domain containing protein & swissprot: Nuclear pore complex protein NUP88 '	12197
34	TRINITY_DN3801_C0_G1_I28	675.341	21.255	1.83236	11.0541	2.09463e-28	2.38997e-24	0	0	568.276	0	0	0	2	blue	'11.3.1.2'	'Phytohormone action.brassinosteroid.biosynthesis.steroid 3-dehydrogenase *(CPD)'	'mercator4v6.0: steroid 3-dehydrogenase *(CPD) & prot-scriber: ring type domain containing protein & swissprot: Nuclear pore complex protein NUP88 '	12197
35	TRINITY_DN3801_C0_G1_I28	675.341	21.255	1.83236	11.0541	2.09463e-28	2.38997e-24	0	0	568.276	0	0	0	2	blue	'23.5.1.3.2'	'Protein translocation.nucleus.nuclear pore complex (NPC).linker subcomplex.scaffold nucleoporin *(NUP88)'	'mercator4v6.0: scaffold nucleoporin of nuclear pore complex *(NUP88) & prot-scriber: ring type domain containing protein & swissprot: Nuclear pore complex protein NUP88 '	12197
36	TRINITY_DN3801_C0_G1_I28	675.341	21.255	1.83236	11.0541	2.09463e-28	2.38997e-24	0	0	568.276	0	0	0	2	blue	'15.5.4.4'	'RNA biosynthesis.DNA-binding transcriptional regulation.other all-alpha-helix DNA-binding domain.NF-X transcription factor *(NF-X1)'	'mercator4v6.0: NF-X transcription factor *(NF-X1) & prot-scriber: ring type domain containing protein & swissprot: Nuclear pore complex protein NUP88 '	12197
37	TRINITY_DN3801_C0_G1_I28	675.341	21.255	1.83236	11.0541	2.09463e-28	2.38997e-24	0	0	568.276	0	0	0	2	blue	'18.4.8.3.4'	'Protein modification.phosphorylation.ABC1K protein kinase families.mitochondrial clade.subgroup-15 protein kinase'	'mercator4v6.0: ABC1K subgroup-15 protein kinase & prot-scriber: ring type domain containing protein & swissprot: Nuclear pore complex protein NUP88 '	12197
38	TRINITY_DN3801_C0_G1_I28	675.341	21.255	1.83236	11.0541	2.09463e-28	2.38997e-24	0	0	568.276	0	0	0	2	blue	'50.5.2'	'Enzyme classification.EC_5 isomerases.EC_5-2 cis-trans-isomerase'	'mercator4v6.0: EC_5.2 cis-trans-isomerase & prot-scriber: ring type domain containing protein & swissprot: Nuclear pore complex protein NUP88 '	12197
39	TRINITY_DN4230_C0_G1_I8	66.6712	-21.494	3.84002	-5.33696	9.45197e-08	5.08179e-05	0	0	0	94.8741	0	0	2	blue	'15.5.3.7.2'	'RNA biosynthesis.DNA-binding transcriptional regulation.helix-turn-helix DNA-binding domain.TRIHELIX family.transcription factor *(GT3)'	'mercator4v6.0: TRIHELIX transcription factor *(GT3) & prot-scriber: myb 4 domain containing protein & swissprot: Trihelix transcription factor GT-3b '	4368
41	TRINITY_DN514_C0_G1_I141	55.4233	16.2886	2.6308	5.8114	6.19519e-09	4.02648e-06	16.5646	0	0	0	0	0	3	brown	'24.3.2.5'	'Solute transport.channels.VIC superfamily.cation channel *(DMI1)'	'mercator4v6.0: cation channel *(DMI1) & prot-scriber: castor poll mid domain containing protein & swissprot: Putative ion channel POLLUX-like 2 '	3586
42	TRINITY_DN514_C0_G1_I141	55.4233	16.2886	2.6308	5.8114	6.19519e-09	4.02648e-06	16.5646	0	0	0	0	0	3	brown	'11.2.2.2'	'Phytohormone action.auxin.perception and signal transduction.transcriptional repressor *(IAA/AUX)'	'mercator4v6.0: transcriptional repressor *(IAA/AUX) & prot-scriber: castor poll mid domain containing protein & swissprot: Putative ion channel POLLUX-like 2 '	3586
43	TRINITY_DN514_C0_G1_I141	55.4233	16.2886	2.6308	5.8114	6.19519e-09	4.02648e-06	16.5646	0	0	0	0	0	3	brown	'26.11.1.4'	'External stimuli response.symbiont.common symbiotic signalling pathway (CSSP).calcium cation channel *(DMI1/Pollux/Castor)'	'mercator4v6.0: calcium cation channel *(DMI1/Pollux/Castor) & prot-scriber: castor poll mid domain containing protein & swissprot: Putative ion channel POLLUX-like 2 '	3586
50	TRINITY_DN551_C0_G1_I20	159.482	-20.9149	4.31847	-4.61157	3.99642e-06	0.00152562	0	56.6786	0	0	0	0	3	brown	'11.6.1.4'	'Phytohormone action.gibberellin.biosynthesis.ent-kaurenoic acid oxidase *(KO1)'	'mercator4v6.0: ent-kaurenoic acid oxidase *(KO1) & prot-scriber: ent kaurene oxidase chloroplastic & swissprot: Ent-kaurene oxidase '	10972
51	TRINITY_DN551_C0_G1_I20	159.482	-20.9149	4.31847	-4.61157	3.99642e-06	0.00152562	0	56.6786	0	0	0	0	3	brown	'50.1.13'	'Enzyme classification.EC_1 oxidoreductases.EC_1-14 oxidoreductase acting on paired donor with incorporation or reduction of molecular oxygen'	'mercator4v6.0: EC_1.14 oxidoreductase acting on paired donor with incorporation or reduction of molecular oxygen & prot-scriber: ent kaurene oxidase chloroplastic & swissprot: Ent-kaurene oxidase '	10972
52	TRINITY_DN551_C0_G1_I20	159.482	-20.9149	4.31847	-4.61157	3.99642e-06	0.00152562	0	56.6786	0	0	0	0	3	brown	'50.2.7'	'Enzyme classification.EC_2 transferases.EC_2-7 transferase transferring phosphorus-containing group'	'mercator4v6.0: EC_2.7 transferase transferring phosphorus-containing group & prot-scriber: ent kaurene oxidase chloroplastic & swissprot: Ent-kaurene oxidase '	10972
53	TRINITY_DN551_C0_G1_I20	159.482	-20.9149	4.31847	-4.61157	3.99642e-06	0.00152562	0	56.6786	0	0	0	0	3	brown	'13.1.5.2.3'	'Cell division.DNA replication.telomere replication.telomere integrity maintenance complex.component *(CTC1)'	'mercator4v6.0: component *(CTC1) of telomere integrity maintenance complex & prot-scriber: ent kaurene oxidase chloroplastic & swissprot: Ent-kaurene oxidase '	10972
56	TRINITY_DN6401_C0_G1_I29	371.927	-22.9164	2.03741	-10.757	5.49233e-27	4.02862e-23	0	247.115	0	0	0	0	2	blue	'50.3.2'	'Enzyme classification.EC_3 hydrolases.EC_3-2 glycosylase'	'mercator4v6.0: EC_3.2 glycosylase & prot-scriber: fn3 like domain containing protein & swissprot: Probable beta-D-xylosidase 6 '	5906
57	TRINITY_DN6401_C0_G1_I29	371.927	-22.9164	2.03741	-10.757	5.49233e-27	4.02862e-23	0	247.115	0	0	0	0	2	blue	'19.2.1.3.1.2'	'Protein homeostasis.ubiquitin-proteasome system.N-degron pathways.Pro/N-degron pathway.GID ubiquitination complex.E3 ubiquitin ligase component *(GID2)'	'mercator4v6.0: E3 ubiquitin ligase component *(GID2) of GID ubiquitination complex & prot-scriber: fn3 like domain containing protein & swissprot: Probable beta-D-xylosidase 6 '	5906
59	TRINITY_DN6401_C0_G1_I29	371.927	-22.9164	2.03741	-10.757	5.49233e-27	4.02862e-23	0	247.115	0	0	0	0	2	blue	'21.3.2.2.5.2'	'Cell wall organisation.pectin.rhamnogalacturonan I.modification and degradation.alpha-L-arabinofuranosidase activities.bifunctional alpha-L-arabinofuranosidase and beta-D-xylosidase *(BXL)'	'mercator4v6.0: bifunctional alpha-L-arabinofuranosidase and beta-D-xylosidase *(BXL) & prot-scriber: fn3 like domain containing protein & swissprot: Probable beta-D-xylosidase 6 '	5906

## Sheet: O5 vs I5 DEGs of interest
	X	baseMean	log2FoldChange	lfcSE	stat	pvalue	padj	ACO28	ACI28	ACO23	ACI23	ACO26	ACI26	moduleLabels	moduleColors	BINCODE	NAME	DESCRIPTION	LENGTH
4	TRINITY_DN1512_C3_G1_I4	18.9337	-6.3433	1.30985	-4.07933	4.51656e-05	0.0182614	0	9.91209	0	10.032	0	27.4316	4	yellow	'24.2.5.2.2'	'Solute transport.carrier-mediated transport.BART superfamily.AEC family.auxin transporter *(PILS)'	'mercator4v6.0: auxin transporter *(PILS) & prot-scriber: protein pin likes & swissprot: Protein PIN-LIKES 6 '	2846
5	TRINITY_DN1512_C3_G1_I4	18.9337	-6.3433	1.30985	-4.07933	4.51656e-05	0.0182614	0	9.91209	0	10.032	0	27.4316	4	yellow	'11.2.4.3.1'	'Phytohormone action.auxin.transport.auxin efflux.auxin efflux transporter *(PILS)'	'mercator4v6.0: auxin efflux transporter *(PILS) & prot-scriber: protein pin likes & swissprot: Protein PIN-LIKES 6 '	2846
10	TRINITY_DN2800_C0_G1_I29	69.8757	20.8422	3.69777	5.36598	8.05113e-08	5.86221e-05	132.033	0	0	0	180.376	0	0	grey	'15.6.8.1.5'	'RNA biosynthesis.transcriptional co-regulation.JAZ-TPR transcriptional repressor complexes.JAZ co-regulator components.co-regulator component *(TIFY10)'	'mercator4v6.0: co-regulator component *(TIFY10) of JAZ-TPR transcriptional repressor complexes & prot-scriber: tify domain containing protein & swissprot: Protein TIFY 10B '	1359
11	TRINITY_DN2800_C0_G1_I29	69.8757	20.8422	3.69777	5.36598	8.05113e-08	5.86221e-05	132.033	0	0	0	180.376	0	0	grey	'11.7.2.1.1.2'	'Phytohormone action.jasmonic acid.perception and signal transduction.receptor activities.receptor complex.component *(JAZ)'	'mercator4v6.0: component *(JAZ) of jasmonic acid receptor complex & prot-scriber: tify domain containing protein & swissprot: Protein TIFY 10B '	1359
37	TRINITY_DN4288_C0_G1_I58	24.425	-20.3588	3.01586	-6.419	1.37172e-10	1.48681e-07	0	9.23321	0	33.7888	0	0	4	yellow	'15.5.6.1'	'RNA biosynthesis.DNA-binding transcriptional regulation.alpha-helix exposed by beta-structure.MADS/AGL transcription factor'	'mercator4v6.0: MADS/AGL transcription factor & prot-scriber: mads box transcription factor & swissprot: Agamous-like MADS-box protein AP1 '	1765
38	TRINITY_DN4288_C0_G1_I58	24.425	-20.3588	3.01586	-6.419	1.37172e-10	1.48681e-07	0	9.23321	0	33.7888	0	0	4	yellow	'19.4.3.1'	'Protein homeostasis.proteolysis.aspartic peptidase activities.Pepsin-type protease'	'mercator4v6.0: Pepsin-type protease & prot-scriber: mads box transcription factor & swissprot: Agamous-like MADS-box protein AP1 '	1765
39	TRINITY_DN4288_C0_G1_I58	24.425	-20.3588	3.01586	-6.419	1.37172e-10	1.48681e-07	0	9.23321	0	33.7888	0	0	4	yellow	'29.4.4.4'	'Plant organogenesis.flower formation.floral meristem identity.transcriptional regulator *(AP1/CAL/FUL)'	'mercator4v6.0: transcriptional regulator *(AP1/CAL/FUL) of floral meristem identity & prot-scriber: mads box transcription factor & swissprot: Agamous-like MADS-box protein AP1 '	1765
48	TRINITY_DN571_C1_G1_I19	327.066	-9.98739	1.78193	-5.04364	4.5677e-07	0.00027575	0	264.298	0	187.835	0	158.584	1	turquoise	'11.2.2.5.1'	'Phytohormone action.auxin.perception and signal transduction.receptor complex.auxin-binding component *(ABP1)'	'mercator4v6.0: auxin-binding component *(ABP1) of auxin receptor complex & prot-scriber: cpg binding domain containing protein & swissprot: Auxin-binding protein T85 '	6412
49	TRINITY_DN571_C1_G1_I19	327.066	-9.98739	1.78193	-5.04364	4.5677e-07	0.00027575	0	264.298	0	187.835	0	158.584	1	turquoise	'25.5.2.5'	'Nutrient uptake.micronutrient homeostasis.iron.transcriptional FIT-binding co-regulator *(FBP)'	'mercator4v6.0: transcriptional co-regulator *(FBP) of iron homeostasis & prot-scriber: cpg binding domain containing protein & swissprot: Auxin-binding protein T85 '	6412
50	TRINITY_DN571_C1_G1_I19	327.066	-9.98739	1.78193	-5.04364	4.5677e-07	0.00027575	0	264.298	0	187.835	0	158.584	1	turquoise	'15.5.10.10.1'	'RNA biosynthesis.DNA-binding transcriptional regulation.undefined DNA-binding domain.BSD family.transcription factor'	'mercator4v6.0: BSD-type transcription factor & prot-scriber: cpg binding domain containing protein & swissprot: Auxin-binding protein T85 '	6412
57	TRINITY_DN801_C0_G1_I22	72	-23.1467	2.43879	-9.08099	1.07587e-19	5.70118e-16	0	145.191	0	166.812	0	0	0	grey	'11.11.2.3.1'	'Phytohormone action.signalling peptides.CRP (cysteine-rich-peptide) category.EPF/EPFL-peptide activity.EPF/EPFL-precursor polypeptide'	'mercator4v6.0: EPF/EPFL precursor polypeptide & prot-scriber: mitochondrial carrier protein coac & swissprot: Mitochondrial carrier protein CoAc1 '	4572
58	TRINITY_DN8199_C0_G2_I15	31.458	-7.95153	1.43753	-4.83574	1.32649e-06	0.000731365	0	53.5691	0	67.6168	0	31.0754	2	blue	'15.5.3.1.5'	'RNA biosynthesis.DNA-binding transcriptional regulation.helix-turn-helix DNA-binding domain.HOMEO domain.WOX-type transcription factor'	'mercator4v6.0: WOX-type transcription factor & prot-scriber: homeobox domain containing protein & swissprot: WUSCHEL-related homeobox 8 '	6504
1	TRINITY_DN1045_C1_G1_I11	239.254	-23.1626	3.18497	-6.9585	3.43918e-12	5.20702e-09	0	330.049	0	0	0	0	1	turquoise	'11.6.2.1'	'Phytohormone action.gibberellin.perception and signal transduction.receptor protein *(GID1)'	'mercator4v6.0: gibberellin receptor *(GID1) & prot-scriber: abhydrolase 3 domain containing protein & swissprot: Gibberellin receptor GID1B '	6022
2	TRINITY_DN1171_C0_G1_I11	52.5201	-21.9377	4.28587	-4.88529	1.03277e-06	0.000582896	0	0	0	0	0	133.605	2	blue	'15.5.2.6'	'RNA biosynthesis.DNA-binding transcriptional regulation.zinc-coordinating DNA-binding domain.GRF transcription factor'	'mercator4v6.0: GRF transcription factor & prot-scriber: growth regulating factor & swissprot: no annotation '	1630
7	TRINITY_DN2589_C0_G1_I4	658.768	-22.9395	2.75908	-7.95177	1.83868e-15	4.38452e-12	0	0	0	298.768	0	0	2	blue	'15.6.8.2'	'RNA biosynthesis.transcriptional co-regulation.JAZ-TPR transcriptional repressor complexes.TPR co-repressor component *(TPL)'	'mercator4v6.0: transcriptional co-repressor *(TPL/TPR) & prot-scriber: eukaryotic translation initiation factor subunit a & swissprot: Topless-related protein 3 '	9506
8	TRINITY_DN2589_C0_G1_I4	658.768	-22.9395	2.75908	-7.95177	1.83868e-15	4.38452e-12	0	0	0	298.768	0	0	2	blue	'17.3.1.3.1'	'Protein biosynthesis.translation initiation.Pre-Initiation Complex (PIC) module.eIF3 mRNA-to-PIC binding complex.component *(eIF3a)'	'mercator4v6.0: component *(eIF3a) of eIF3 mRNA-to-PIC binding complex & prot-scriber: eukaryotic translation initiation factor subunit a & swissprot: Topless-related protein 3 '	9506
9	TRINITY_DN2589_C0_G1_I4	658.768	-22.9395	2.75908	-7.95177	1.83868e-15	4.38452e-12	0	0	0	298.768	0	0	2	blue	'11.2.2.3'	'Phytohormone action.auxin.perception and signal transduction.transcriptional co-repressor *(TPL/TPR)'	'mercator4v6.0: auxin signalling transcriptional co-repressor *(TPL/TPR) & prot-scriber: eukaryotic translation initiation factor subunit a & swissprot: Topless-related protein 3 '	9506
12	TRINITY_DN2803_C1_G1_I23	302.665	-22.9002	2.34621	-9.3343	1.01658e-20	8.08049e-17	0	0	0	0	0	242.666	1	turquoise	'15.5.3.2.7'	'RNA biosynthesis.DNA-binding transcriptional regulation.helix-turn-helix DNA-binding domain.tryptophan-cluster structure.MYBR-R-type transcription factor'	'mercator4v6.0: MYBR-R-type transcription factor & prot-scriber: transcription factor divaricata & swissprot: Transcription factor DIVARICATA '	8546
13	TRINITY_DN2803_C1_G1_I23	302.665	-22.9002	2.34621	-9.3343	1.01658e-20	8.08049e-17	0	0	0	0	0	242.666	1	turquoise	'29.3.3.1.1'	'Plant organogenesis.vascular system formation.phloem differentiation.coordination.regulatory protein *(OCTOPUS)'	'mercator4v6.0: regulatory protein *(OCTOPUS) involved in phloem development & prot-scriber: transcription factor divaricata & swissprot: Transcription factor DIVARICATA '	8546
14	TRINITY_DN2981_C0_G1_I13	105.783	19.7393	2.7965	6.70098	2.07032e-11	2.90404e-08	0	0	169.761	0	0	0	3	brown	'15.5.2.6'	'RNA biosynthesis.DNA-binding transcriptional regulation.zinc-coordinating DNA-binding domain.GRF transcription factor'	'mercator4v6.0: GRF transcription factor & prot-scriber: arath growth regulating factor & swissprot: Growth-regulating factor 7 '	2361
19	TRINITY_DN316_C0_G1_I12	212.757	20.6951	2.88526	6.82613	8.72373e-12	1.28016e-08	0	0	0	0	339.371	0	3	brown	'18.4.1.23'	'Protein modification.phosphorylation.TKL protein kinase families.RKF3 protein kinase'	'mercator4v6.0: RKF3 protein kinase & prot-scriber: protein kinase domain containing & swissprot: Probable LRR receptor-like serine/threonine-protein kinase RKF3 '	7433
20	TRINITY_DN316_C0_G1_I12	212.757	20.6951	2.88526	6.82613	8.72373e-12	1.28016e-08	0	0	0	0	339.371	0	3	brown	'50.2.7'	'Enzyme classification.EC_2 transferases.EC_2-7 transferase transferring phosphorus-containing group'	'mercator4v6.0: EC_2.7 transferase transferring phosphorus-containing group & prot-scriber: protein kinase domain containing & swissprot: Probable LRR receptor-like serine/threonine-protein kinase RKF3 '	7433
21	TRINITY_DN316_C0_G1_I12	212.757	20.6951	2.88526	6.82613	8.72373e-12	1.28016e-08	0	0	0	0	339.371	0	3	brown	'11.4.2.2'	'Phytohormone action.cytokinin.perception and signal transduction.signal transducer *(AHP)'	'mercator4v6.0: cytokinin signal transducer *(AHP) & prot-scriber: protein kinase domain containing & swissprot: Probable LRR receptor-like serine/threonine-protein kinase RKF3 '	7433
28	TRINITY_DN3643_C0_G1_I4	78.2212	-21.5873	2.10072	-9.80013	1.12436e-22	1.78744e-18	0	0	0	0	0	106.613	3	brown	'15.3.4.4.2'	'RNA biosynthesis.RNA polymerase II-dependent transcription.transcription co-activation.PAGA histone acetyltransferase complex.component *(ADA2)'	'mercator4v6.0: component *(ADA2) of PAGA histone acetyltransferase module & prot-scriber: scarecrow transcription factor & swissprot: Scarecrow-like protein 13 '	4234
29	TRINITY_DN3643_C0_G1_I4	78.2212	-21.5873	2.10072	-9.80013	1.12436e-22	1.78744e-18	0	0	0	0	0	106.613	3	brown	'15.3.4.3.1.2'	'RNA biosynthesis.RNA polymerase II-dependent transcription.transcription co-activation.SAGA histone acetyltransferase complex.HAT histone acetyltransferase module.component *(ADA2)'	'mercator4v6.0: component *(ADA2) of SAGA transcription co-activator complex & prot-scriber: scarecrow transcription factor & swissprot: Scarecrow-like protein 13 '	4234
30	TRINITY_DN3643_C0_G1_I4	78.2212	-21.5873	2.10072	-9.80013	1.12436e-22	1.78744e-18	0	0	0	0	0	106.613	3	brown	'15.5.10.2'	'RNA biosynthesis.DNA-binding transcriptional regulation.undefined DNA-binding domain.GRAS transcription factor'	'mercator4v6.0: GRAS transcription factor & prot-scriber: scarecrow transcription factor & swissprot: Scarecrow-like protein 13 '	4234
47	TRINITY_DN5411_C0_G1_I17	71.2699	20.1777	3.07606	6.23452	4.53177e-10	4.39445e-07	0	0	0	0	224.567	0	4	yellow	'11.3.2.1.5'	'Phytohormone action.brassinosteroid.perception and signal transduction.receptor complex.signalling protein kinase *(BSK)'	'mercator4v6.0: brassinosteroid signalling protein kinase *(BSK) & prot-scriber: arath serine threonine protein kinase bsk & swissprot: Serine/threonine-protein kinase BSK3 '	4132
52	TRINITY_DN6721_C0_G1_I22	272.666	21.5285	2.30625	8.90123	5.52316e-19	2.50867e-15	0	0	0	0	622.27	0	4	yellow	'24.1.3.1.1'	'Solute transport.primary active transport.ABC superfamily.ABC1 family.subfamily ABCB transporter'	'mercator4v6.0: subfamily ABCB transporter & prot-scriber: abc transporter b family memer & swissprot: ABC transporter B family member 19 '	9380
53	TRINITY_DN6721_C0_G1_I22	272.666	21.5285	2.30625	8.90123	5.52316e-19	2.50867e-15	0	0	0	0	622.27	0	4	yellow	'15.3.4.3.3.3'	'RNA biosynthesis.RNA polymerase II-dependent transcription.transcription co-activation.SAGA histone acetyltransferase complex.SPT recruitment module.component *(SPT20/ADA5)'	'mercator4v6.0: component *(SPT20/ADA5) of SAGA transcription co-activator complex & prot-scriber: abc transporter b family memer & swissprot: ABC transporter B family member 19 '	9380
54	TRINITY_DN6721_C0_G1_I22	272.666	21.5285	2.30625	8.90123	5.52316e-19	2.50867e-15	0	0	0	0	622.27	0	4	yellow	'26.11.4.3'	'External stimuli response.symbiont.solute transport.ABC-B-type transporter *(AMN3)'	'mercator4v6.0: ABC-B-type transporter *(AMN3) & prot-scriber: abc transporter b family memer & swissprot: ABC transporter B family member 19 '	9380
55	TRINITY_DN7623_C0_G1_I2	237.53	19.3323	2.73052	6.71384	1.89565e-11	2.69872e-08	0	0	0	0	132.843	0	4	yellow	'50.1.13'	'Enzyme classification.EC_1 oxidoreductases.EC_1-14 oxidoreductase acting on paired donor with incorporation or reduction of molecular oxygen'	'mercator4v6.0: EC_1.14 oxidoreductase acting on paired donor with incorporation or reduction of molecular oxygen & prot-scriber: quality protein subtilisin protease sbt & swissprot: Subtilisin-like serine-protease S '	5024
56	TRINITY_DN7623_C0_G1_I2	237.53	19.3323	2.73052	6.71384	1.89565e-11	2.69872e-08	0	0	0	0	132.843	0	4	yellow	'11.7.3.3'	'Phytohormone action.jasmonic acid.conjugation and degradation.jasmonoyl-amino acid carboxylase *(CYP94C)'	'mercator4v6.0: jasmonoyl-amino acid carboxylase *(CYP94C) & prot-scriber: quality protein subtilisin protease sbt & swissprot: Subtilisin-like serine-protease S '	5024
59	TRINITY_DN8358_C0_G1_I14	376.666	-25.3423	2.72431	-8.93522	4.06356e-19	2.03999e-15	0	657.624	0	0	0	999.86	4	yellow	'11.5.2.2'	'Phytohormone action.ethylene.perception and signal transduction.signal modulator *(ARGOS)'	'mercator4v6.0: ethylene signal modulator *(ARGOS) & prot-scriber: poly adp ribose glycohydrolase & swissprot: Ankyrin repeat protein SKIP35 '	7515
60	TRINITY_DN8358_C0_G1_I14	376.666	-25.3423	2.72431	-8.93522	4.06356e-19	2.03999e-15	0	657.624	0	0	0	999.86	4	yellow	'18.6.2'	'Protein modification.ADP-ribosylation.ADP-ribose glycohydrolase *(PARG)'	'mercator4v6.0: ADP-ribose glycohydrolase *(PARG) & prot-scriber: poly adp ribose glycohydrolase & swissprot: Ankyrin repeat protein SKIP35 '	7515
61	TRINITY_DN8358_C0_G1_I14	376.666	-25.3423	2.72431	-8.93522	4.06356e-19	2.03999e-15	0	657.624	0	0	0	999.86	4	yellow	'19.2.2.12.3.3.45'	'Protein homeostasis.ubiquitin-proteasome system.ubiquitin-fold protein conjugation.CULLIN-based E3 ubiquitin ligase activities.CUL1-based/SCF E3 ubiquitin ligase complexes.F-BOX substrate adaptor component activities.substrate adaptor *(SKIP35)'	'mercator4v6.0: substrate adaptor *(SKIP35) of SCF E3 ubiquitin ligase complex & prot-scriber: poly adp ribose glycohydrolase & swissprot: Ankyrin repeat protein SKIP35 '	7515
62	TRINITY_DN8523_C0_G1_I91	69.0109	19.3258	3.65032	5.02034	5.15802e-07	0.000305585	0	0	0	0	103.677	0	4	yellow	'11.11.2.1.1'	'Phytohormone action.signalling peptides.CRP (cysteine-rich-peptide) category.GASA/GAST-peptide activity.GASA-precursor polypeptide'	'mercator4v6.0: GASA precursor polypeptide & prot-scriber: arath transcription factor myb & swissprot: Transcriptional corepressor SEUSS '	5132
63	TRINITY_DN8523_C0_G1_I91	69.0109	19.3258	3.65032	5.02034	5.15802e-07	0.000305585	0	0	0	0	103.677	0	4	yellow	'15.6.7.2'	'RNA biosynthesis.transcriptional co-regulation.LEUNIG-SEUSS transcriptional repressor complex.adapter component *(SEU/SLK)'	'mercator4v6.0: adapter component *(SEU/SLK) of transcriptional co-repressor complex & prot-scriber: arath transcription factor myb & swissprot: Transcriptional corepressor SEUSS '	5132
3	TRINITY_DN1449_C0_G1_I123	21.2651	-22.6422	5.56887	-3.88628	0.000101794	0.0372011	0	219.605	0	0	0	0	33	darkolivegreen	'35.1'	'No Mercator4 annotation.other annotation available'	'mercator4v6.0: not classified & prot-scriber: arath transcription factor myb & swissprot: Transcription factor MYB48 '	5741
6	TRINITY_DN1957_C0_G1_I7	19.5648	16.9445	3.46201	4.60557	4.11334e-06	0.00210939	0	0	22.3178	0	0	0	1	turquoise	'21.4.2.1'	'Cell wall organisation.cell wall proteins.expansin activities.alpha-class expansin'	'mercator4v6.0: alpha-class expansin & prot-scriber: expansin & swissprot: Expansin-A8 '	989
15	TRINITY_DN3076_C0_G1_I27	44.8969	18.5971	4.18679	4.20301	2.63394e-05	0.0112159	153.513	0	86.5156	0	0	0	0	grey	'15.5.1.2.1'	'RNA biosynthesis.DNA-binding transcriptional regulation.basic DNA-binding domain.basic helix-loop-helix (bHLH) domain.bHLH class-Ia transcription factor'	'mercator4v6.0: bHLH class-Ia transcription factor & prot-scriber: constans zinc finger protein & swissprot: Zinc finger protein CONSTANS-LIKE 13 '	4287
16	TRINITY_DN3076_C0_G1_I27	44.8969	18.5971	4.18679	4.20301	2.63394e-05	0.0112159	153.513	0	86.5156	0	0	0	0	grey	'15.5.4.5.2'	'RNA biosynthesis.DNA-binding transcriptional regulation.other all-alpha-helix DNA-binding domain.BBX family.class-II transcription factor'	'mercator4v6.0: BBX class-II transcription factor & prot-scriber: constans zinc finger protein & swissprot: Zinc finger protein CONSTANS-LIKE 13 '	4287
17	TRINITY_DN3114_C0_G1_I20	100.926	-21.6225	4.4567	-4.62729	3.70475e-06	0.00192051	0	0	0	108.726	0	0	2	blue	'15.5.1.2.14'	'RNA biosynthesis.DNA-binding transcriptional regulation.basic DNA-binding domain.basic helix-loop-helix (bHLH) domain.bHLH class-Va transcription factor'	'mercator4v6.0: bHLH class-Va transcription factor & prot-scriber: bsd domain containing protein & swissprot: Transcription factor BIM1 '	3076
18	TRINITY_DN3114_C0_G1_I20	100.926	-21.6225	4.4567	-4.62729	3.70475e-06	0.00192051	0	0	0	108.726	0	0	2	blue	'15.5.10.10.2'	'RNA biosynthesis.DNA-binding transcriptional regulation.undefined DNA-binding domain.BSD family.transcription factor'	'mercator4v6.0: BSD-type transcription factor & prot-scriber: bsd domain containing protein & swissprot: Transcription factor BIM1 '	3076
22	TRINITY_DN3189_C0_G1_I5	124.56	-24.1455	4.59806	-5.03375	4.80974e-07	0.000288536	0	0	0	599.558	0	58.9117	5	green	'50.2.4'	'Enzyme classification.EC_2 transferases.EC_2-4 glycosyltransferase'	'mercator4v6.0: EC_2.4 glycosyltransferase & prot-scriber: 1 3 beta glucan synthase & swissprot: Callose synthase 7 '	8375
23	TRINITY_DN3189_C0_G1_I5	124.56	-24.1455	4.59806	-5.03375	4.80974e-07	0.000288536	0	0	0	599.558	0	58.9117	5	green	'29.3.3.2.2.1'	'Plant organogenesis.vascular system formation.phloem differentiation.sieve element formation.sieve plate pore formation.callose synthase *(CALS7)'	'mercator4v6.0: callose synthase *(CALS7) & prot-scriber: 1 3 beta glucan synthase & swissprot: Callose synthase 7 '	8375
24	TRINITY_DN3189_C0_G1_I5	124.56	-24.1455	4.59806	-5.03375	4.80974e-07	0.000288536	0	0	0	599.558	0	58.9117	5	green	'21.7.1'	'Cell wall organisation.callose.callose synthase *(CalS)'	'mercator4v6.0: callose synthase *(CalS) & prot-scriber: 1 3 beta glucan synthase & swissprot: Callose synthase 7 '	8375
25	TRINITY_DN3225_C0_G1_I39	146.702	-19.8762	3.05558	-6.17763	6.5069e-10	6.08484e-07	0	13.7821	0	14.208	0	0	4	yellow	'24.1.3.2.2'	'Solute transport.primary active transport.ABC superfamily.ABC2 family.subfamily ABCG transporter'	'mercator4v6.0: subfamily ABCG transporter & prot-scriber: abc transporter g family member & swissprot: ABC transporter G family member 31 '	6816
26	TRINITY_DN3225_C0_G1_I39	146.702	-19.8762	3.05558	-6.17763	6.5069e-10	6.08484e-07	0	13.7821	0	14.208	0	0	4	yellow	'11.1.4.2'	'Phytohormone action.abscisic acid.transport.abscisic acid transporter *(ABCG31)'	'mercator4v6.0: abscisic acid transporter *(ABCG31) & prot-scriber: abc transporter g family member & swissprot: ABC transporter G family member 31 '	6816
27	TRINITY_DN3225_C0_G1_I39	146.702	-19.8762	3.05558	-6.17763	6.5069e-10	6.08484e-07	0	13.7821	0	14.208	0	0	4	yellow	'28.1.1.4'	'Plant reproduction.gametogenesis.male gametophyt.regulatory E3 ubiquitin ligase *(APD)'	'mercator4v6.0: regulatory E3 ubiquitin ligase *(APD) involved in gametogenesis & prot-scriber: abc transporter g family member & swissprot: ABC transporter G family member 31 '	6816
31	TRINITY_DN393_C0_G1_I19	470.442	20.945	2.25281	8.85337	8.49119e-19	3.68147e-15	0	0	380.853	0	0	0	4	yellow	'1.1.8.1.5.4'	'Photosynthesis.photophosphorylation.chlororespiration.NADH dehydrogenase-like (NDH) complex.electron donor-binding subcomplex E.component *(NdhV)'	'mercator4v6.0: component *(NdhV) of NDH electron donor-binding subcomplex E & prot-scriber: cyclic nucleotide binding domain containing protein & swissprot: Probable cyclic nucleotide-gated ion channel 20, chloroplastic '	10718
32	TRINITY_DN393_C0_G1_I19	470.442	20.945	2.25281	8.85337	8.49119e-19	3.68147e-15	0	0	380.853	0	0	0	4	yellow	'50.1.13'	'Enzyme classification.EC_1 oxidoreductases.EC_1-14 oxidoreductase acting on paired donor with incorporation or reduction of molecular oxygen'	'mercator4v6.0: EC_1.14 oxidoreductase acting on paired donor with incorporation or reduction of molecular oxygen & prot-scriber: cyclic nucleotide binding domain containing protein & swissprot: Probable cyclic nucleotide-gated ion channel 20, chloroplastic '	10718
33	TRINITY_DN393_C0_G1_I19	470.442	20.945	2.25281	8.85337	8.49119e-19	3.68147e-15	0	0	380.853	0	0	0	4	yellow	'21.3.1.2.2'	'Cell wall organisation.pectin.homogalacturonan.modification and degradation.pectin methylesterase inhibitor'	'mercator4v6.0: pectin methylesterase inhibitor & prot-scriber: cyclic nucleotide binding domain containing protein & swissprot: Probable cyclic nucleotide-gated ion channel 20, chloroplastic '	10718
34	TRINITY_DN393_C0_G1_I19	470.442	20.945	2.25281	8.85337	8.49119e-19	3.68147e-15	0	0	380.853	0	0	0	4	yellow	'24.3.2.4'	'Solute transport.channels.VIC superfamily.cyclic nucleotide-gated cation channel *(CNGC)'	'mercator4v6.0: cyclic nucleotide-gated cation channel *(CNGC) & prot-scriber: cyclic nucleotide binding domain containing protein & swissprot: Probable cyclic nucleotide-gated ion channel 20, chloroplastic '	10718
35	TRINITY_DN393_C0_G1_I19	470.442	20.945	2.25281	8.85337	8.49119e-19	3.68147e-15	0	0	380.853	0	0	0	4	yellow	'28.5.3'	'Plant reproduction.seed formation.pectin methylesterase inhibitor *(PMEI6)'	'mercator4v6.0: pectin methylesterase inhibitor *(PMEI6) & prot-scriber: cyclic nucleotide binding domain containing protein & swissprot: Probable cyclic nucleotide-gated ion channel 20, chloroplastic '	10718
36	TRINITY_DN393_C0_G1_I19	470.442	20.945	2.25281	8.85337	8.49119e-19	3.68147e-15	0	0	380.853	0	0	0	4	yellow	'2.4.5.3.1.6'	'Cellular respiration.oxidative phosphorylation.cytochrome c oxidase complex.assembly.copper insertion.assembly factor *(PET191)'	'mercator4v6.0: assembly factor *(PET191) of cytochrome c oxidase assembly & prot-scriber: cyclic nucleotide binding domain containing protein & swissprot: Probable cyclic nucleotide-gated ion channel 20, chloroplastic '	10718
40	TRINITY_DN5224_C0_G1_I5	127.496	-23.3202	5.23293	-4.26534	1.99601e-05	0.00865398	0	284.431	0	82.0249	0	0	2	blue	'50.2.7'	'Enzyme classification.EC_2 transferases.EC_2-7 transferase transferring phosphorus-containing group'	'mercator4v6.0: EC_2.7 transferase transferring phosphorus-containing group & prot-scriber: arath serine threonine protein kinase & swissprot: Serine/threonine-protein kinase D6PKL2 '	5398
41	TRINITY_DN5224_C0_G1_I5	127.496	-23.3202	5.23293	-4.26534	1.99601e-05	0.00865398	0	284.431	0	82.0249	0	0	2	blue	'24.3.8'	'Solute transport.channels.chloride anion channel *(VCCN)'	'mercator4v6.0: chloride anion channel *(VCCN) & prot-scriber: arath serine threonine protein kinase & swissprot: Serine/threonine-protein kinase D6PKL2 '	5398
42	TRINITY_DN5224_C0_G1_I5	127.496	-23.3202	5.23293	-4.26534	1.99601e-05	0.00865398	0	284.431	0	82.0249	0	0	2	blue	'29.2.4.3'	'Plant organogenesis.root formation.lateral root.regulatory protein kinase *(PAX)'	'mercator4v6.0: regulatory protein kinase *(PAX) of asymmetric cell division & prot-scriber: arath serine threonine protein kinase & swissprot: Serine/threonine-protein kinase D6PKL2 '	5398
43	TRINITY_DN5224_C0_G1_I5	127.496	-23.3202	5.23293	-4.26534	1.99601e-05	0.00865398	0	284.431	0	82.0249	0	0	2	blue	'18.4.5.3'	'Protein modification.phosphorylation.AGC protein kinase families.AGC-VIIIa/plant-AGC1 protein kinase *(AGC1)'	'mercator4v6.0: AGC-VIIIa/plant-AGC1 protein kinase *(AGC1) & prot-scriber: arath serine threonine protein kinase & swissprot: Serine/threonine-protein kinase D6PKL2 '	5398
44	TRINITY_DN5411_C0_G1_I17	71.2699	20.1777	3.07606	6.23452	4.53177e-10	4.39445e-07	0	0	0	0	224.567	0	4	yellow	'18.4.1.38'	'Protein modification.phosphorylation.TKL protein kinase families.RLCK-XII receptor-like protein kinase'	'mercator4v6.0: RLCK-XII receptor-like protein kinase & prot-scriber: arath serine threonine protein kinase bsk & swissprot: Serine/threonine-protein kinase BSK3 '	4132
45	TRINITY_DN5411_C0_G1_I17	71.2699	20.1777	3.07606	6.23452	4.53177e-10	4.39445e-07	0	0	0	0	224.567	0	4	yellow	'16.2.1.5.1'	'RNA processing.RNA modification.mRNA modification.Cleavage Factor I (CF-Im) complex.component *(CPFS5/CFIm25)'	'mercator4v6.0: component *(CPFS5/CFIm25) of Cleavage Factor I (CF-Im) complex & prot-scriber: arath serine threonine protein kinase bsk & swissprot: Serine/threonine-protein kinase BSK3 '	4132
46	TRINITY_DN5411_C0_G1_I17	71.2699	20.1777	3.07606	6.23452	4.53177e-10	4.39445e-07	0	0	0	0	224.567	0	4	yellow	'50.2.7'	'Enzyme classification.EC_2 transferases.EC_2-7 transferase transferring phosphorus-containing group'	'mercator4v6.0: EC_2.7 transferase transferring phosphorus-containing group & prot-scriber: arath serine threonine protein kinase bsk & swissprot: Serine/threonine-protein kinase BSK3 '	4132
51	TRINITY_DN5825_C0_G1_I42	30.856	16.6325	2.95019	5.2988	1.16565e-07	8.05683e-05	0	0	0	0	22.1036	0	1	turquoise	'15.5.3.1.4.1'	'RNA biosynthesis.DNA-binding transcriptional regulation.helix-turn-helix DNA-binding domain.HOMEO domain.TALE transcription factor family.KNOX class-I/II transcription factor'	mercator4v6.0: KNOX class-I/II transcription factor & prot-scriber: homeobox protein knotted & swissprot: Homeobox protein knotted-1-like 3 '	2264
64	TRINITY_DN862_C0_G1_I9	326.856	22.3596	2.76187	7.73374	1.04431e-14	2.16544e-11	558.337	0	406.326	0	0	0	8	pink	'21.4.1.3.3.3'	'Cell wall organisation.cell wall proteins.hydroxyproline-rich glycoprotein activities.extensin activities.extensin glycosylation.beta-1,2-arabinosyltransferase *(RRA)'	'mercator4v6.0: beta-1,2-arabinosyltransferase *(RRA) & prot-scriber: glycosyltransferase & swissprot: Arabinosyltransferase RRA3 '	6181
65	TRINITY_DN904_C0_G1_I28	97.294	18.7652	2.27453	7.81049	5.69671e-15	1.23494e-11	0	0	0	0	84.6108	0	3	brown	'16.5.1.4'	'RNA processing.mRNA silencing.transacting siRNA pathway.endoribonuclease *(DCL2)'	'mercator4v6.0: endoribonuclease *(DCL2) of transacting siRNA pathway & prot-scriber: endoribonuclease dicer homolog & swissprot: Endoribonuclease Dicer homolog 2 '	6462
66	TRINITY_DN904_C0_G1_I28	97.294	18.7652	2.27453	7.81049	5.69671e-15	1.23494e-11	0	0	0	0	84.6108	0	3	brown	'21.3.1.2.1'	'Cell wall organisation.pectin.homogalacturonan.modification and degradation.pectin methylesterase'	'mercator4v6.0: pectin methylesterase & prot-scriber: endoribonuclease dicer homolog & swissprot: Endoribonuclease Dicer homolog 2 '	6462
67	TRINITY_DN904_C0_G1_I28	97.294	18.7652	2.27453	7.81049	5.69671e-15	1.23494e-11	0	0	0	0	84.6108	0	3	brown	'50.3.1'	'Enzyme classification.EC_3 hydrolases.EC_3-1 hydrolase acting on ester bond'	'mercator4v6.0: EC_3.1 hydrolase acting on ester bond & prot-scriber: endoribonuclease dicer homolog & swissprot: Endoribonuclease Dicer homolog 2 '	6462
68	TRINITY_DN910_C0_G1_I11	1885.69	11.6537	1.66525	6.39768	1.57754e-10	1.67192e-07	956.506	0	232.177	0	347.386	0	1	turquoise	'16.2.1.1.2.6'	'RNA processing.RNA modification.mRNA modification.RNA 5'-end processing.RNA-dependent RNase P complex.component *(POP6/POP7)'	'mercator4v6.0: component *(POP6/POP7) of RNA-dependent RNase P complex & prot-scriber: pci domain containing protein & swissprot: Probable 26S proteasome non-ATPase regulatory subunit 3 '	4869
69	TRINITY_DN910_C0_G1_I11	1885.69	11.6537	1.66525	6.39768	1.57754e-10	1.67192e-07	956.506	0	232.177	0	347.386	0	1	turquoise	'19.2.5.2.2.1'	'Protein homeostasis.ubiquitin-proteasome system.26S proteasome.19S regulatory particle.lid subcomplex.regulatory component *(RPN3)'	'mercator4v6.0: regulatory component *(RPN3) of 26S proteasome & prot-scriber: pci domain containing protein & swissprot: Probable 26S proteasome non-ATPase regulatory subunit 3 '	4869
70	TRINITY_DN910_C0_G1_I11	1885.69	11.6537	1.66525	6.39768	1.57754e-10	1.67192e-07	956.506	0	232.177	0	347.386	0	1	turquoise	'21.4.2.1'	'Cell wall organisation.cell wall proteins.expansin activities.alpha-class expansin'	'mercator4v6.0: alpha-class expansin & prot-scriber: pci domain containing protein & swissprot: Probable 26S proteasome non-ATPase regulatory subunit 3 '	4869
71	TRINITY_DN9845_C0_G1_I36	28.6036	16.3924	3.48596	4.41554	1.00759e-05	0.00471119	0	0	0	0	84.4185	0	4	yellow	'15.5.1.2.21'	'RNA biosynthesis.DNA-binding transcriptional regulation.basic DNA-binding domain.basic helix-loop-helix (bHLH) domain.bHLH class-X transcription factor'	'mercator4v6.0: bHLH class-X transcription factor & prot-scriber: bhlh transcription factor protein & swissprot: no annotation '	2990

## Sheet: O12 vs I12 DEGs of interest
	X	baseMean	log2FoldChange	lfcSE	stat	pvalue	padj	ACO15	ACI15	ACO17	ACI17	ACO21	ACI21	moduleLabels	moduleColors	BINCODE	NAME	DESCRIPTION	LENGTH
1	TRINITY_DN1045_C1_G1_I8	358.161	-10.3019	1.50851	-6.16628	6.99148e-10	7.03892e-07	0	559.262	0	195.261	0	0	1	turquoise	'11.6.2.1'	'Phytohormone action.gibberellin.perception and signal transduction.receptor protein *(GID1)'	'mercator4v6.0: gibberellin receptor *(GID1) & prot-scriber: abhydrolase 3 domain containing protein & swissprot: Gibberellin receptor GID1B '	6070
3	TRINITY_DN11881_C0_G1_I58	287.53	-23.7881	3.03471	-7.50916	5.95099e-14	1.00183e-10	0	300.538	0	380.204	0	0	6	red	'15.5.1.2.20'	'RNA biosynthesis.DNA-binding transcriptional regulation.basic DNA-binding domain.basic helix-loop-helix (bHLH) domain.bHLH class-IX transcription factor'	'mercator4v6.0: bHLH class-IX transcription factor & prot-scriber: sac domain containing protein & swissprot: Phosphatidylinositol-3-phosphatase SAC1 '	7367
14	TRINITY_DN1660_C0_G1_I71	36.7739	4.02304	0.774682	3.9023	9.52843e-05	0.035974	28.2524	10.2253	52.684	0	91.4041	0	1	turquoise	'12.3.1.1.2.1.1.3'	'Chromatin organisation.post-translational histone modification.histone methylation.lysine methylation.class-I histone methyltransferase activities.PRC2 histone methylation complex.VRN/FIS/EMF core subcomplexes.component *(EMF2/VRN2/FIS2)'	'mercator4v6.0: component *(EMF2/VRN2/FIS2) of PRC2 histone methylation complex & prot-scriber: ethylene responsive transcription factor erf & swissprot: Ethylene-responsive transcription factor 2 '	3809
15	TRINITY_DN1660_C0_G1_I71	36.7739	4.02304	0.774682	3.9023	9.52843e-05	0.035974	28.2524	10.2253	52.684	0	91.4041	0	1	turquoise	'15.5.7.6.1.11'	'RNA biosynthesis.DNA-binding transcriptional regulation.beta-hairpin exposed by alpha/beta-scaffold structure.AP2/ERF family.ERF subfamily.subgroup ERF-IX transcription factor'	'mercator4v6.0: subgroup ERF-IX transcription factor & prot-scriber: ethylene responsive transcription factor erf & swissprot: Ethylene-responsive transcription factor 2 '	3809
16	TRINITY_DN1760_C0_G1_I15	629.217	-8.69523	1.72106	-4.47121	7.77778e-06	0.00385853	0	118.453	0	136.116	0	0	2	blue	'15.5.2.4'	'RNA biosynthesis.DNA-binding transcriptional regulation.zinc-coordinating DNA-binding domain.SBP transcription factor'	'mercator4v6.0: SBP transcription factor & prot-scriber: squamosa promoter binding protein & swissprot: CDK5RAP3-like protein '	5322
19	TRINITY_DN1849_C1_G1_I31	15.7254	-22.061	3.7315	-5.64412	1.66032e-08	1.26297e-05	0	28.883	0	72.9712	0	50.2484	6	red	'27.2.13.1'	'Multi-process regulation.Programmed Cell Death (PCD) system.vacuole-mediated cell death.cysteine proteinase *(VPE)'	'mercator4v6.0: programmed cell death cysteine proteinase *(VPE) & prot-scriber: vacuolar processing enzyme isozyme & swissprot: Vacuolar-processing enzyme '	3369
20	TRINITY_DN1849_C1_G1_I31	15.7254	-22.061	3.7315	-5.64412	1.66032e-08	1.26297e-05	0	28.883	0	72.9712	0	50.2484	6	red	'19.4.1.3'	'Protein homeostasis.proteolysis.cysteine peptidase activities.Legumain-type asparaginyl endopeptidase *(AEP)'	'mercator4v6.0: Legumain-type asparaginyl endopeptidase *(AEP) & prot-scriber: vacuolar processing enzyme isozyme & swissprot: Vacuolar-processing enzyme '	3369
21	TRINITY_DN1849_C1_G1_I31	15.7254	-22.061	3.7315	-5.64412	1.66032e-08	1.26297e-05	0	28.883	0	72.9712	0	50.2484	6	red	'50.3.4'	'Enzyme classification.EC_3 hydrolases.EC_3-4 hydrolase acting on peptide bond (peptidase)'	'mercator4v6.0: EC_3.4 hydrolase acting on peptide bond (peptidase) & prot-scriber: vacuolar processing enzyme isozyme & swissprot: Vacuolar-processing enzyme '	3369
22	TRINITY_DN1977_C0_G1_I17	304.278	8.65115	1.4426	5.30373	1.13459e-07	7.76759e-05	61.9959	0	152.796	0	0	0	1	turquoise	'27.1.6.4.2'	'Multi-process regulation.circadian clock system.evening element regulation.Evening Complex (EC).component *(ELF3)'	'mercator4v6.0: component *(ELF3) of circadian clock Evening complex (EC) & prot-scriber: core i branchng beta n acetylglucosamyltrasferase & swissprot: Protein EARLY FLOWERING 3 '	5115
42	TRINITY_DN5411_C0_G1_I31	180.668	20.6452	2.52816	7.77055	7.81441e-15	1.74452e-11	0	0	200.169	0	158.312	0	2	blue	'18.4.1.38'	'Protein modification.phosphorylation.TKL protein kinase families.RLCK-XII receptor-like protein kinase'	'mercator4v6.0: RLCK-XII receptor-like protein kinase & prot-scriber: arath serine threonine protein kinase bsk & swissprot: Serine/threonine-protein kinase BSK7 '	4128
43	TRINITY_DN5411_C0_G1_I31	180.668	20.6452	2.52816	7.77055	7.81441e-15	1.74452e-11	0	0	200.169	0	158.312	0	2	blue	'50.2.7'	'Enzyme classification.EC_2 transferases.EC_2-7 transferase transferring phosphorus-containing group'	'mercator4v6.0: EC_2.7 transferase transferring phosphorus-containing group & prot-scriber: arath serine threonine protein kinase bsk & swissprot: Serine/threonine-protein kinase BSK7 '	4128
44	TRINITY_DN5411_C0_G1_I31	180.668	20.6452	2.52816	7.77055	7.81441e-15	1.74452e-11	0	0	200.169	0	158.312	0	2	blue	'11.3.2.1.5'	'Phytohormone action.brassinosteroid.perception and signal transduction.receptor complex.signalling protein kinase *(BSK)'	'mercator4v6.0: brassinosteroid signalling protein kinase *(BSK) & prot-scriber: arath serine threonine protein kinase bsk & swissprot: Serine/threonine-protein kinase BSK7 '	4128
45	TRINITY_DN5411_C0_G1_I31	180.668	20.6452	2.52816	7.77055	7.81441e-15	1.74452e-11	0	0	200.169	0	158.312	0	2	blue	'16.2.1.5.1'	'RNA processing.RNA modification.mRNA modification.Cleavage Factor I (CF-Im) complex.component *(CPFS5/CFIm25)'	'mercator4v6.0: component *(CPFS5/CFIm25) of Cleavage Factor I (CF-Im) complex & prot-scriber: arath serine threonine protein kinase bsk & swissprot: Serine/threonine-protein kinase BSK7 '	4128
47	TRINITY_DN6424_C0_G1_I13	135.503	3.23256	0.496137	4.49989	6.7988e-06	0.00347354	56.3972	0	53.7544	16.5164	44.6183	0	1	turquoise	'11.4.1.3'	'Phytohormone action.cytokinin.biosynthesis.cytokinin phosphoribohydrolase *(LOG)'	'mercator4v6.0: cytokinin phosphoribohydrolase *(LOG) & prot-scriber: cytokinin riboside 5 monophosphate phosphoribohydrolase & swissprot: Cytokinin riboside 5'-monophosphate phosphoribohydrolase LOG8 '	4149
5	TRINITY_DN11902_C0_G1_I18	30.0764	-21.9073	2.26277	-9.23972	2.47153e-20	9.0645e-17	0	22.4262	0	38.0856	0	76.3161	0	grey	'15.5.10.6'	'RNA biosynthesis.DNA-binding transcriptional regulation.undefined DNA-binding domain.PLATZ transcription factor'	'mercator4v6.0: PLATZ transcription factor & prot-scriber: platz transcription factor family protein & swissprot: Protein RGF1 INDUCIBLE TRANSCRIPTION FACTOR 1 '	2532
23	TRINITY_DN2474_C0_G1_I13	121.802	-21.5099	4.11072	-4.98937	6.05776e-07	0.000370288	0	98.95	0	0	0	0	4	yellow	'11.11.2.4.3'	'Phytohormone action.signalling peptides.CRP (cysteine-rich-peptide) category.RALF/RALFL-peptide activity.receptor CrRLK1L chaperone *(LLG)'	'mercator4v6.0: receptor CrRLK1L chaperone *(LLG) & prot-scriber: gpi anchored protein & swissprot: GPI-anchored protein LLG1 '	4013
24	TRINITY_DN2803_C1_G1_I13	205.134	22.05	3.46503	6.07497	1.2401e-09	1.2014e-06	0	0	806.599	0	0	0	1	turquoise	'15.5.3.2.7'	'RNA biosynthesis.DNA-binding transcriptional regulation.helix-turn-helix DNA-binding domain.tryptophan-cluster structure.MYBR-R-type transcription factor'	'mercator4v6.0: MYBR-R-type transcription factor & prot-scriber: transcription factor divaricata & swissprot: Transcription factor DIVARICATA '	8450
25	TRINITY_DN2803_C1_G1_I13	205.134	22.05	3.46503	6.07497	1.2401e-09	1.2014e-06	0	0	806.599	0	0	0	1	turquoise	'29.3.3.1.1'	'Plant organogenesis.vascular system formation.phloem differentiation.coordination.regulatory protein *(OCTOPUS)'	'mercator4v6.0: regulatory protein *(OCTOPUS) involved in phloem development & prot-scriber: transcription factor divaricata & swissprot: Transcription factor DIVARICATA '	8450
26	TRINITY_DN3082_C0_G1_I53	98.7944	20.4189	4.87117	3.9865	6.70548e-05	0.0261825	300.312	0	0	0	0	0	0	grey	'18.9.1'	'Protein modification.S-glutathionylation.glutaredoxin'	'mercator4v6.0: glutaredoxin & prot-scriber: auxin response factor & swissprot: Protein TRANSPORT INHIBITOR RESPONSE 1 '	5356
27	TRINITY_DN3082_C0_G1_I53	98.7944	20.4189	4.87117	3.9865	6.70548e-05	0.0261825	300.312	0	0	0	0	0	0	grey	'15.5.9.1'	'RNA biosynthesis.DNA-binding transcriptional regulation.beta-barrel DNA-binding domain.ARF transcription factor'	'mercator4v6.0: ARF transcription factor & prot-scriber: auxin response factor & swissprot: Protein TRANSPORT INHIBITOR RESPONSE 1 '	5356
35	TRINITY_DN3768_C0_G1_I72	128.308	-24.5552	3.86569	-6.09341	1.10531e-09	1.08102e-06	0	451.989	0	91.4036	0	282.433	0	grey	'16.6.3.3.2'	'RNA processing.organelle RNA processing machinery.RNA homeostasis.plastidial mRNA stabilisation.ribonucleoprotein *(CP31)'	'mercator4v6.0: plastidial ribonucleoprotein *(CP31) & prot-scriber: kda ribonucleoprotein b chloroplastic & swissprot: Autophagy-related protein 16 '	8431
36	TRINITY_DN3768_C0_G1_I72	128.308	-24.5552	3.86569	-6.09341	1.10531e-09	1.08102e-06	0	451.989	0	91.4036	0	282.433	0	grey	'19.2.2.12.4.2.4'	'Protein homeostasis.ubiquitin-proteasome system.ubiquitin-fold protein conjugation.CULLIN-based E3 ubiquitin ligase activities.CUL3-based E3 ubiquitin ligase complexes.BTB/POZ substrate adaptor component activities.substrate adaptor *(BT)'	'mercator4v6.0: substrate adaptor *(BT) of CUL3-BTB E3 ubiquitin ligase complex & prot-scriber: kda ribonucleoprotein b chloroplastic & swissprot: Autophagy-related protein 16 '	8431
37	TRINITY_DN3768_C0_G1_I72	128.308	-24.5552	3.86569	-6.09341	1.10531e-09	1.08102e-06	0	451.989	0	91.4036	0	282.433	0	grey	'19.3.3.3.3'	'Protein homeostasis.autophagy.phagophore expansion.ATG12-ATG5-ATG16 conjugation system.regulatory protein *(ATG16)'	'mercator4v6.0: regulatory protein *(ATG16) of autophagosome & prot-scriber: kda ribonucleoprotein b chloroplastic & swissprot: Autophagy-related protein 16 '	8431
38	TRINITY_DN3768_C0_G1_I72	128.308	-24.5552	3.86569	-6.09341	1.10531e-09	1.08102e-06	0	451.989	0	91.4036	0	282.433	0	grey	'29.3.3.2.3.1'	'Plant organogenesis.vascular system formation.phloem differentiation.sieve element formation.phloem filament.regulatory protein *(SEOR1/2/3)'	'mercator4v6.0: regulatory protein *(SEOR1/2/3) involved in phloem development & prot-scriber: kda ribonucleoprotein b chloroplastic & swissprot: Autophagy-related protein 16 '	8431
39	TRINITY_DN4288_C0_G1_I58	24.425	19.1417	3.01231	6.02251	1.71729e-09	1.6032e-06	117.038	0	0	0	0	0	4	yellow	'19.4.3.1'	'Protein homeostasis.proteolysis.aspartic peptidase activities.Pepsin-type protease'	'mercator4v6.0: Pepsin-type protease & prot-scriber: mads box transcription factor & swissprot: Agamous-like MADS-box protein AP1 '	1765
40	TRINITY_DN4288_C0_G1_I58	24.425	19.1417	3.01231	6.02251	1.71729e-09	1.6032e-06	117.038	0	0	0	0	0	4	yellow	'15.5.6.1'	'RNA biosynthesis.DNA-binding transcriptional regulation.alpha-helix exposed by beta-structure.MADS/AGL transcription factor'	'mercator4v6.0: MADS/AGL transcription factor & prot-scriber: mads box transcription factor & swissprot: Agamous-like MADS-box protein AP1 '	1765
41	TRINITY_DN4288_C0_G1_I58	24.425	19.1417	3.01231	6.02251	1.71729e-09	1.6032e-06	117.038	0	0	0	0	0	4	yellow	'29.4.4.4'	'Plant organogenesis.flower formation.floral meristem identity.transcriptional regulator *(AP1/CAL/FUL)'	'mercator4v6.0: transcriptional regulator *(AP1/CAL/FUL) of floral meristem identity & prot-scriber: mads box transcription factor & swissprot: Agamous-like MADS-box protein AP1 '	1765
51	TRINITY_DN769_C0_G1_I5	9.89361	16.8537	3.75253	4.2248	2.39149e-05	0.0101903	5.81948	0	10.6602	0	5.25152	0	22	darkgreen	'15.5.3.3.2'	'RNA biosynthesis.DNA-binding transcriptional regulation.helix-turn-helix DNA-binding domain.GARP-G2-like domain.HHO-type transcription factor'	'mercator4v6.0: GARP subgroup HHO transcription factor & prot-scriber: hth myb type domain containing protein & swissprot: Myb family transcription factor EFM '	1889
2	TRINITY_DN11881_C0_G1_I58	287.53	-23.7881	3.03471	-7.50916	5.95099e-14	1.00183e-10	0	300.538	0	380.204	0	0	6	red	'27.6.2.5'	'Multi-process regulation.phosphoinositide signalling.phosphoinositide homeostasis.group-SAC-I phosphoinositide 3,5-phosphatase'	'mercator4v6.0: group-SAC-I phosphoinositide 3,5-phosphatase & prot-scriber: sac domain containing protein & swissprot: Phosphatidylinositol-3-phosphatase SAC1 '	7367
4	TRINITY_DN11881_C0_G1_I58	287.53	-23.7881	3.03471	-7.50916	5.95099e-14	1.00183e-10	0	300.538	0	380.204	0	0	6	red	'27.6.2.9.3'	'Multi-process regulation.phosphoinositide signalling.phosphoinositide homeostasis.phosphatidylinositol 3,5-bisphosphate homeostasis.phosphatidylinositol 3,5-bisphosphate 5-phosphatase *(SAC1)'	'mercator4v6.0: phosphatidylinositol 3,5-bisphosphate 5-phosphatase *(SAC1) & prot-scriber: sac domain containing protein & swissprot: Phosphatidylinositol-3-phosphatase SAC1 '	7367
6	TRINITY_DN1570_C1_G1_I17	25.6516	18.9523	3.5572	5.04674	4.4941e-07	0.000286651	69.8095	0	0	0	39.4909	0	15	midnightblue	'27.6.1.6.2'	'Multi-process regulation.phosphoinositide signalling.inositol phosphate metabolism.phosphatidylinositol biosynthesis.inositol trisphosphate kinase *(ITPK1)'	'mercator4v6.0: inositol trisphosphate kinase *(ITPK1) & prot-scriber: inositol tetrakisphosphate 1 kinase & swissprot: Hypothetical protein At1g04090 '	8078
7	TRINITY_DN1570_C1_G1_I17	25.6516	18.9523	3.5572	5.04674	4.4941e-07	0.000286651	69.8095	0	0	0	39.4909	0	15	midnightblue	'22.7.1.1.2'	'Vesicle trafficking.vesicle target membrane fusion.SNARE membrane fusion complexes.Qa-type SNARE components.SYP2-group component'	'mercator4v6.0: Qa-type SYP2-group component of SNARE membrane fusion complex & prot-scriber: inositol tetrakisphosphate 1 kinase & swissprot: Hypothetical protein At1g04090 '	8078
8	TRINITY_DN1570_C1_G1_I17	25.6516	18.9523	3.5572	5.04674	4.4941e-07	0.000286651	69.8095	0	0	0	39.4909	0	15	midnightblue	'27.6.1.1.3'	'Multi-process regulation.phosphoinositide signalling.inositol phosphate metabolism.light-independent inositol phosphate biosynthesis.myo-inositol polyphosphate kinase *(ITPK)'	'mercator4v6.0: myo-inositol polyphosphate kinase *(ITPK) & prot-scriber: inositol tetrakisphosphate 1 kinase & swissprot: Hypothetical protein At1g04090 '	8078
9	TRINITY_DN1570_C1_G1_I17	25.6516	18.9523	3.5572	5.04674	4.4941e-07	0.000286651	69.8095	0	0	0	39.4909	0	15	midnightblue	'50.2.7'	'Enzyme classification.EC_2 transferases.EC_2-7 transferase transferring phosphorus-containing group'	'mercator4v6.0: EC_2.7 transferase transferring phosphorus-containing group & prot-scriber: inositol tetrakisphosphate 1 kinase & swissprot: Hypothetical protein At1g04090 '	8078
10	TRINITY_DN1570_C1_G1_I48	15.9462	17.6639	3.46427	4.8102	1.50776e-06	0.000841492	40.924	0	0	0	0	0	3	brown	'27.6.1.6.2'	'Multi-process regulation.phosphoinositide signalling.inositol phosphate metabolism.phosphatidylinositol biosynthesis.inositol trisphosphate kinase *(ITPK1)'	'mercator4v6.0: inositol trisphosphate kinase *(ITPK1) & prot-scriber: inositol tetrakisphosphate 1 kinase & swissprot: Hypothetical protein At1g04090 '	7753
11	TRINITY_DN1570_C1_G1_I48	15.9462	17.6639	3.46427	4.8102	1.50776e-06	0.000841492	40.924	0	0	0	0	0	3	brown	'22.7.1.1.2'	'Vesicle trafficking.vesicle target membrane fusion.SNARE membrane fusion complexes.Qa-type SNARE components.SYP2-group component'	'mercator4v6.0: Qa-type SYP2-group component of SNARE membrane fusion complex & prot-scriber: inositol tetrakisphosphate 1 kinase & swissprot: Hypothetical protein At1g04090 '	7753
12	TRINITY_DN1570_C1_G1_I48	15.9462	17.6639	3.46427	4.8102	1.50776e-06	0.000841492	40.924	0	0	0	0	0	3	brown	'50.2.7'	'Enzyme classification.EC_2 transferases.EC_2-7 transferase transferring phosphorus-containing group'	'mercator4v6.0: EC_2.7 transferase transferring phosphorus-containing group & prot-scriber: inositol tetrakisphosphate 1 kinase & swissprot: Hypothetical protein At1g04090 '	7753
13	TRINITY_DN1570_C1_G1_I48	15.9462	17.6639	3.46427	4.8102	1.50776e-06	0.000841492	40.924	0	0	0	0	0	3	brown	'27.6.1.1.3'	'Multi-process regulation.phosphoinositide signalling.inositol phosphate metabolism.light-independent inositol phosphate biosynthesis.myo-inositol polyphosphate kinase *(ITPK)'	'mercator4v6.0: myo-inositol polyphosphate kinase *(ITPK) & prot-scriber: inositol tetrakisphosphate 1 kinase & swissprot: Hypothetical protein At1g04090 '	7753
17	TRINITY_DN1760_C0_G1_I15	629.217	-8.69523	1.72106	-4.47121	7.77778e-06	0.00385853	0	118.453	0	136.116	0	0	2	blue	'19.3.3.1.5'	'Protein homeostasis.autophagy.phagophore expansion.ATG8-binding cargo receptor activities.reticulophagy cargo receptor *(C53)'	'mercator4v6.0: reticulophagy cargo receptor *(C53) & prot-scriber: squamosa promoter binding protein & swissprot: CDK5RAP3-like protein '	5322
18	TRINITY_DN1760_C0_G1_I15	629.217	-8.69523	1.72106	-4.47121	7.77778e-06	0.00385853	0	118.453	0	136.116	0	0	2	blue	'19.2.2.6.4.2'	'Protein homeostasis.ubiquitin-proteasome system.ubiquitin-fold protein conjugation.UFM conjugation.E3 UFM ubiquitin ligase activity.regulatory protein *(C53)'	'mercator4v6.0: regulatory protein *(C53) of UFL1 ubiquitin ligase activity & prot-scriber: squamosa promoter binding protein & swissprot: CDK5RAP3-like protein '	5322
28	TRINITY_DN3189_C0_G1_I5	124.56	-24.4092	4.59803	-5.09113	3.55931e-07	0.000229882	0	719.572	0	0	0	85.7127	5	green	'29.3.3.2.2.1'	'Plant organogenesis.vascular system formation.phloem differentiation.sieve element formation.sieve plate pore formation.callose synthase *(CALS7)'	'mercator4v6.0: callose synthase *(CALS7) & prot-scriber: 1 3 beta glucan synthase & swissprot: Callose synthase 7 '	8375
29	TRINITY_DN3189_C0_G1_I5	124.56	-24.4092	4.59803	-5.09113	3.55931e-07	0.000229882	0	719.572	0	0	0	85.7127	5	green	'50.2.4'	'Enzyme classification.EC_2 transferases.EC_2-4 glycosyltransferase'	'mercator4v6.0: EC_2.4 glycosyltransferase & prot-scriber: 1 3 beta glucan synthase & swissprot: Callose synthase 7 '	8375
30	TRINITY_DN3189_C0_G1_I5	124.56	-24.4092	4.59803	-5.09113	3.55931e-07	0.000229882	0	719.572	0	0	0	85.7127	5	green	'21.7.1'	'Cell wall organisation.callose.callose synthase *(CalS)'	'mercator4v6.0: callose synthase *(CalS) & prot-scriber: 1 3 beta glucan synthase & swissprot: Callose synthase 7 '	8375
31	TRINITY_DN35_C0_G1_I24	1280.11	-10.1207	1.60891	-5.66887	1.43743e-08	1.10987e-05	0	523.774	0	0	0	164.736	9	magenta	'23.5.2.3.2'	'Protein translocation.nucleus.nucleocytoplasmic transport.RAN GTPase cycle.Ran-activating protein *(Ran-GAP)'	'mercator4v6.0: Ran-activating protein of nucleocytoplasmic transport & prot-scriber: btb domain containing protein & swissprot: ARM REPEAT PROTEIN INTERACTING WITH ABF2 '	11126
32	TRINITY_DN35_C0_G1_I24	1280.11	-10.1207	1.60891	-5.66887	1.43743e-08	1.10987e-05	0	523.774	0	0	0	164.736	9	magenta	'11.11.1.5.3'	'Phytohormone action.signalling peptides.NCRP (non-cysteine-rich-peptide) category.IDL-peptide activity.regulatory phosphatase of receptor kinase *(KAPP)'	mercator4v6.0: regulatory phosphatase *(KAPP) of receptor kinase & prot-scriber: btb domain containing protein & swissprot: ARM REPEAT PROTEIN INTERACTING WITH ABF2 '	11126
33	TRINITY_DN35_C0_G1_I24	1280.11	-10.1207	1.60891	-5.66887	1.43743e-08	1.10987e-05	0	523.774	0	0	0	164.736	9	magenta	'19.2.2.12.4.2.22'	'Protein homeostasis.ubiquitin-proteasome system.ubiquitin-fold protein conjugation.CULLIN-based E3 ubiquitin ligase activities.CUL3-based E3 ubiquitin ligase complexes.BTB/POZ substrate adaptor component activities.substrate adaptor *(ARIA)'	'mercator4v6.0: substrate adaptor *(ARIA) of CUL3-based E3 ubiquitin ligase complex & prot-scriber: btb domain containing protein & swissprot: ARM REPEAT PROTEIN INTERACTING WITH ABF2 '	11126
34	TRINITY_DN36_C0_G1_I42	15.8883	16.2732	2.93933	5.19615	2.03455e-07	0.000134795	15.3054	0	0	0	0	0	1	turquoise	'35.1'	'No Mercator4 annotation.other annotation available'	'mercator4v6.0: not classified & prot-scriber: arath transcription factor myb & swissprot: Transcription factor MYB48 '	1556
46	TRINITY_DN5985_C0_G1_I16	22.2586	19.3321	3.17062	5.78188	7.38722e-09	5.9733e-06	83.3618	0	0	0	0	0	2	blue	'15.5.7.6.1.10'	'RNA biosynthesis.DNA-binding transcriptional regulation.beta-hairpin exposed by alpha/beta-scaffold structure.AP2/ERF family.ERF subfamily.subgroup ERF-VIII transcription factor'	'mercator4v6.0: subgroup ERF-VIII transcription factor & prot-scriber: ethylene responsive transcription factor erf & swissprot: Ethylene-responsive transcription factor 12 '	4662
48	TRINITY_DN6721_C0_G1_I13	136.973	18.6785	3.77266	4.68594	2.78675e-06	0.00153036	73.1555	0	0	0	0	0	2	blue	'26.11.4.3'	'External stimuli response.symbiont.solute transport.ABC-B-type transporter *(AMN3)'	'mercator4v6.0: ABC-B-type transporter *(AMN3) & prot-scriber: abc transporter b family memer & swissprot: ABC transporter B family member 19 '	9011
49	TRINITY_DN6721_C0_G1_I13	136.973	18.6785	3.77266	4.68594	2.78675e-06	0.00153036	73.1555	0	0	0	0	0	2	blue	'15.3.4.3.3.3'	'RNA biosynthesis.RNA polymerase II-dependent transcription.transcription co-activation.SAGA histone acetyltransferase complex.SPT recruitment module.component *(SPT20/ADA5)'	'mercator4v6.0: component *(SPT20/ADA5) of SAGA transcription co-activator complex & prot-scriber: abc transporter b family memer & swissprot: ABC transporter B family member 19 '	9011
50	TRINITY_DN6721_C0_G1_I13	136.973	18.6785	3.77266	4.68594	2.78675e-06	0.00153036	73.1555	0	0	0	0	0	2	blue	'24.1.3.1.1'	'Solute transport.primary active transport.ABC superfamily.ABC1 family.subfamily ABCB transporter'	'mercator4v6.0: subfamily ABCB transporter & prot-scriber: abc transporter b family memer & swissprot: ABC transporter B family member 19 '	9011
52	TRINITY_DN9845_C0_G1_I36	28.6036	18.5269	3.4873	5.02593	5.00999e-07	0.000315635	65.0867	0	0	0	0	0	4	yellow	'15.5.1.2.21'	'RNA biosynthesis.DNA-binding transcriptional regulation.basic DNA-binding domain.basic helix-loop-helix (bHLH) domain.bHLH class-X transcription factor'	'mercator4v6.0: bHLH class-X transcription factor & prot-scriber: bhlh transcription factor protein & swissprot: no annotation '	2990

## Sheet: O18 vs I18 DEGs of interest
	X	baseMean	log2FoldChange	lfcSE	stat	pvalue	padj	ACO13	ACI13	ACO14	ACI14	ACO16	ACI16	moduleLabels	moduleColors	BINCODE	NAME	DESCRIPTION	LENGTH
37	TRINITY_DN3406_C0_G1_I13	27.2472	-23.387	5.8897	-3.80105	0.000144085	0.048054	0	185.676	0	226.916	0	0	4	yellow	'15.3.4.4.4'	'RNA biosynthesis.RNA polymerase II-dependent transcription.transcription co-activation.PAGA histone acetyltransferase complex.component *(SPC)'	'mercator4v6.0: component *(SPC) of PAGA histone acetyltransferase complex & prot-scriber: histone lysine n methyltrasferase atx & swissprot: Histone H3-lysine(4) N-trimethyltransferase ATX1 '	6043
41	TRINITY_DN3768_C0_G1_I72	128.308	-22.7871	3.86646	-5.6349	1.75162e-08	1.33661e-05	0	0	0	75.8977	0	175.577	0	grey	'29.3.3.2.3.1'	'Plant organogenesis.vascular system formation.phloem differentiation.sieve element formation.phloem filament.regulatory protein *(SEOR1/2/3)'	'mercator4v6.0: regulatory protein *(SEOR1/2/3) involved in phloem development & prot-scriber: kda ribonucleoprotein b chloroplastic & swissprot: Autophagy-related protein 16 '	8431
42	TRINITY_DN3768_C0_G1_I72	128.308	-22.7871	3.86646	-5.6349	1.75162e-08	1.33661e-05	0	0	0	75.8977	0	175.577	0	grey	'19.2.2.12.4.2.4'	'Protein homeostasis.ubiquitin-proteasome system.ubiquitin-fold protein conjugation.CULLIN-based E3 ubiquitin ligase activities.CUL3-based E3 ubiquitin ligase complexes.BTB/POZ substrate adaptor component activities.substrate adaptor *(BT)'	'mercator4v6.0: substrate adaptor *(BT) of CUL3-BTB E3 ubiquitin ligase complex & prot-scriber: kda ribonucleoprotein b chloroplastic & swissprot: Autophagy-related protein 16 '	8431
43	TRINITY_DN3768_C0_G1_I72	128.308	-22.7871	3.86646	-5.6349	1.75162e-08	1.33661e-05	0	0	0	75.8977	0	175.577	0	grey	'16.6.3.3.2'	'RNA processing.organelle RNA processing machinery.RNA homeostasis.plastidial mRNA stabilisation.ribonucleoprotein *(CP31)'	'mercator4v6.0: plastidial ribonucleoprotein *(CP31) & prot-scriber: kda ribonucleoprotein b chloroplastic & swissprot: Autophagy-related protein 16 '	8431
44	TRINITY_DN3768_C0_G1_I72	128.308	-22.7871	3.86646	-5.6349	1.75162e-08	1.33661e-05	0	0	0	75.8977	0	175.577	0	grey	'19.3.3.3.3'	'Protein homeostasis.autophagy.phagophore expansion.ATG12-ATG5-ATG16 conjugation system.regulatory protein *(ATG16)'	'mercator4v6.0: regulatory protein *(ATG16) of autophagosome & prot-scriber: kda ribonucleoprotein b chloroplastic & swissprot: Autophagy-related protein 16 '	8431
45	TRINITY_DN4288_C0_G1_I58	24.425	-22.8955	3.01001	-7.27423	3.48409e-13	6.78218e-10	0	52.7255	0	165.968	0	88.4949	4	yellow	'19.4.3.1'	'Protein homeostasis.proteolysis.aspartic peptidase activities.Pepsin-type protease'	'mercator4v6.0: Pepsin-type protease & prot-scriber: mads box transcription factor & swissprot: Agamous-like MADS-box protein AP1 '	1765
46	TRINITY_DN4288_C0_G1_I58	24.425	-22.8955	3.01001	-7.27423	3.48409e-13	6.78218e-10	0	52.7255	0	165.968	0	88.4949	4	yellow	'15.5.6.1'	'RNA biosynthesis.DNA-binding transcriptional regulation.alpha-helix exposed by beta-structure.MADS/AGL transcription factor'	'mercator4v6.0: MADS/AGL transcription factor & prot-scriber: mads box transcription factor & swissprot: Agamous-like MADS-box protein AP1 '	1765
47	TRINITY_DN4288_C0_G1_I58	24.425	-22.8955	3.01001	-7.27423	3.48409e-13	6.78218e-10	0	52.7255	0	165.968	0	88.4949	4	yellow	'29.4.4.4'	'Plant organogenesis.flower formation.floral meristem identity.transcriptional regulator *(AP1/CAL/FUL)'	'mercator4v6.0: transcriptional regulator *(AP1/CAL/FUL) of floral meristem identity & prot-scriber: mads box transcription factor & swissprot: Agamous-like MADS-box protein AP1 '	1765
48	TRINITY_DN4325_C0_G1_I6	260.529	15.3214	3.12574	4.58177	4.61058e-06	0.00233923	0	0	37.1277	0	17.0438	0	1	turquoise	'50.2.3'	'Enzyme classification.EC_2 transferases.EC_2-3 acyltransferase'	'mercator4v6.0: EC_2.3 acyltransferase & prot-scriber: phytochrome b 2 & swissprot: Phytochrome B '	8771
49	TRINITY_DN4325_C0_G1_I6	260.529	15.3214	3.12574	4.58177	4.61058e-06	0.00233923	0	0	37.1277	0	17.0438	0	1	turquoise	'26.1.1.1.1'	'External stimuli response.light.red/far red light.phytochrome-mediated photoperception.phytochrome photoreceptor *(PHY)'	'mercator4v6.0: phytochrome photoreceptor *(PHY) & prot-scriber: phytochrome b 2 & swissprot: Phytochrome B '	8771
50	TRINITY_DN4325_C0_G1_I6	260.529	15.3214	3.12574	4.58177	4.61058e-06	0.00233923	0	0	37.1277	0	17.0438	0	1	turquoise	'5.1.1.2.2'	'Lipid metabolism.fatty acid metabolism.citrate shuttle.ATP-dependent citrate lyase heterodimer.subunit beta'	'mercator4v6.0: subunit beta of ATP-dependent citrate lyase complex & prot-scriber: phytochrome b 2 & swissprot: Phytochrome B '	8771
62	TRINITY_DN6021_C0_G1_I2	146.855	-21.672	1.83348	-11.2747	1.74941e-29	3.33731e-25	0	33.1916	0	78.7459	0	0	2	blue	'15.5.3.2.1'	'RNA biosynthesis.DNA-binding transcriptional regulation.helix-turn-helix DNA-binding domain.tryptophan-cluster structure.RADIALIS-type transcription factor'	'mercator4v6.0: RADIALIS-type transcription factor & prot-scriber: 3 ketoacyl coa synthase & swissprot: 3-ketoacyl-CoA synthase 4 '	1917
63	TRINITY_DN6021_C0_G1_I7	25.5874	-20.8427	3.63228	-5.46288	4.68471e-08	3.30997e-05	0	0	0	18.8808	0	45.2991	5	green	'15.5.3.2.1'	'RNA biosynthesis.DNA-binding transcriptional regulation.helix-turn-helix DNA-binding domain.tryptophan-cluster structure.RADIALIS-type transcription factor'	'mercator4v6.0: RADIALIS-type transcription factor & prot-scriber: 3 ketoacyl coa synthase & swissprot: 3-ketoacyl-CoA synthase 4 '	2126
72	TRINITY_DN713_C0_G1_I3	39.2042	8.3481	1.66452	4.41456	1.01217e-05	0.00477946	78.8658	0	29.6746	0	78.3901	0	2	blue	'15.5.2.5'	'RNA biosynthesis.DNA-binding transcriptional regulation.zinc-coordinating DNA-binding domain.AS2/LOB transcription factor'	'mercator4v6.0: AS2/LOB transcription factor & prot-scriber: lob domain containing protein & swissprot: LOB domain-containing protein 25 '	2635
85	TRINITY_DN9235_C0_G1_I4	14.7044	15.8736	3.44737	4.31449	1.59973e-05	0.0069675	27.3792	0	26.3623	0	0	0	0	grey	'26.4.1.6'	'External stimuli response.gravity.sensing and signalling.E3 ubiquitin ligase *(WAV3)'	mercator4v6.0: E3 ubiquitin ligase *(WAV3) & prot-scriber: vwfa domain containing protein & swissprot: E3 ubiquitin-protein ligase WAV3 '	2494
1	TRINITY_DN10169_C0_G1_I19	14.8828	17.5881	3.10501	5.34238	9.1736e-08	6.1841e-05	16.9452	0	13.3458	0	6.96523	0	2	blue	'50.1.13'	'Enzyme classification.EC_1 oxidoreductases.EC_1-14 oxidoreductase acting on paired donor with incorporation or reduction of molecular oxygen'	'mercator4v6.0: EC_1.14 oxidoreductase acting on paired donor with incorporation or reduction of molecular oxygen & prot-scriber: cytochrome p450 711a1 & swissprot: Cytochrome P450 711A1 '	2866
2	TRINITY_DN10169_C0_G1_I19	14.8828	17.5881	3.10501	5.34238	9.1736e-08	6.1841e-05	16.9452	0	13.3458	0	6.96523	0	2	blue	'11.9.1.4'	'Phytohormone action.strigolactone.biosynthesis.monooxygenase *(MAX1)'	'mercator4v6.0: monooxygenase *(MAX1) & prot-scriber: cytochrome p450 711a1 & swissprot: Cytochrome P450 711A1 '	2866
5	TRINITY_DN12384_C0_G1_I15	66.0759	-22.2505	4.29903	-4.94309	7.68936e-07	0.000449964	0	0	0	174.788	0	0	0	grey	'29.2.1.1.1'	'Plant organogenesis.root formation.position-dependent cell determination.MYB-bHLH-WD40 (MBW) transcriptional regulatory module.transcriptional regulator component *(GL3/EGL3)'	'mercator4v6.0: bHLH-IIIf-type transcription factor *(GL3/EGL3) & prot-scriber: bhlh myc domain containing protein & swissprot: Transcription factor GLABRA 3 '	3239
6	TRINITY_DN12384_C0_G1_I15	66.0759	-22.2505	4.29903	-4.94309	7.68936e-07	0.000449964	0	0	0	174.788	0	0	0	grey	'15.5.1.2.9'	'RNA biosynthesis.DNA-binding transcriptional regulation.basic DNA-binding domain.basic helix-loop-helix (bHLH) domain.bHLH class-IIIf transcription factor'	'mercator4v6.0: bHLH class-IIIf transcription factor & prot-scriber: bhlh myc domain containing protein & swissprot: Transcription factor GLABRA 3 '	3239
7	TRINITY_DN13839_C0_G1_I10	288.664	-23.4316	4.63814	-4.83633	1.32259e-06	0.000759963	0	0	0	0	0	438.015	1	turquoise	'11.6.2.2'	'Phytohormone action.gibberellin.perception and signal transduction.signal transducer *(DELLA)'	'mercator4v6.0: gibberellin signal transducer *(DELLA) & prot-scriber: della protein gai & swissprot: DELLA protein RGA '	2607
8	TRINITY_DN13839_C0_G1_I10	288.664	-23.4316	4.63814	-4.83633	1.32259e-06	0.000759963	0	0	0	0	0	438.015	1	turquoise	'15.5.10.2'	'RNA biosynthesis.DNA-binding transcriptional regulation.undefined DNA-binding domain.GRAS transcription factor'	'mercator4v6.0: GRAS transcription factor & prot-scriber: della protein gai & swissprot: DELLA protein RGA '	2607
9	TRINITY_DN13839_C0_G1_I10	288.664	-23.4316	4.63814	-4.83633	1.32259e-06	0.000759963	0	0	0	0	0	438.015	1	turquoise	'26.7.2.1'	'External stimuli response.salinity.gibberellin-abscisic acid signalling pathways crosstalk.transcription factor *(DELLA)'	'mercator4v6.0: transcription factor *(DELLA) & prot-scriber: della protein gai & swissprot: DELLA protein RGA '	2607
20	TRINITY_DN2212_C0_G1_I39	166.092	19.868	3.34478	5.64104	1.69031e-08	1.32154e-05	0	0	0	0	351.611	0	1	turquoise	'11.4.2.5'	'Phytohormone action.cytokinin.perception and signal transduction.B-type ARR response activator'	'mercator4v6.0: B-type ARR response activator of cytokinin signalling & prot-scriber: two component response regulator orr & swissprot: Receptor-like protein CLAVATA2 '	6775
21	TRINITY_DN2212_C0_G1_I39	166.092	19.868	3.34478	5.64104	1.69031e-08	1.32154e-05	0	0	0	0	351.611	0	1	turquoise	'15.5.3.2.8'	'RNA biosynthesis.DNA-binding transcriptional regulation.helix-turn-helix DNA-binding domain.tryptophan-cluster structure.ARR-B-type transcription factor'	'mercator4v6.0: ARR-B-type transcription factor & prot-scriber: two component response regulator orr & swissprot: Receptor-like protein CLAVATA2 '	6775
38	TRINITY_DN3651_C0_G1_I9	205.034	-21.4145	2.51901	-8.10414	5.31199e-16	1.63445e-12	0	0	0	102.655	0	0	1	turquoise	'12.3.1.4.6'	'Chromatin organisation.post-translational histone modification.histone methylation.JmjC-domain histone demethylase activities.histone demethylase *(PKDM8)'	'mercator4v6.0: histone demethylase *(PKDM8) & prot-scriber: quality protein lysine specific demethylase jmj & swissprot: Lysine-specific demethylase JMJ13 '	4622
39	TRINITY_DN3651_C0_G1_I9	205.034	-21.4145	2.51901	-8.10414	5.31199e-16	1.63445e-12	0	0	0	102.655	0	0	1	turquoise	'29.1.2.1'	'Plant organogenesis.leaf formation.abaxial polarity.transcriptional regulator *(KAN)'	'mercator4v6.0: transcriptional regulator *(KAN) of abaxial polarity & prot-scriber: quality protein lysine specific demethylase jmj & swissprot: Lysine-specific demethylase JMJ13 '	4622
56	TRINITY_DN5229_C1_G1_I5	360.195	-9.4379	2.16243	-3.90204	9.53857e-05	0.0342245	0	336.895	0	0	0	76.8629	4	yellow	'14.4.5.2.1'	'DNA damage response.homologous recombination repair (HR).Smc5-Smc6 complex.NSE1-NSE3-NSE4 subcomplex.Kleisin-like bridging component *(NSE4)'	'mercator4v6.0: Kleisin-like bridging component *(NSE4) of homologous recombination repair Smc5-Smc6 complex & prot-scriber: non structural maintenance of chromosomes element & swissprot: Non-structural maintenance of chromosomes element 4 homolog A '	4802
57	TRINITY_DN5229_C1_G1_I5	360.195	-9.4379	2.16243	-3.90204	9.53857e-05	0.0342245	0	336.895	0	0	0	76.8629	4	yellow	'12.3.1.1.11.2'	'Chromatin organisation.post-translational histone modification.histone methylation.lysine methylation.histone H3K36 methylation.histone H3K36 methylation reader *(EML)'	'mercator4v6.0: histone H3K36 methylation reader *(EML) & prot-scriber: non structural maintenance of chromosomes element & swissprot: Non-structural maintenance of chromosomes element 4 homolog A '	4802
58	TRINITY_DN5229_C1_G1_I5	360.195	-9.4379	2.16243	-3.90204	9.53857e-05	0.0342245	0	336.895	0	0	0	76.8629	4	yellow	'29.4.2.6'	'Plant organogenesis.flower formation.autonomous floral-promotion pathway.post-transcriptional regulator *(KHZ)'	'mercator4v6.0: regulatory protein *(KHZ) of autonomous floral-promotion pathway & prot-scriber: non structural maintenance of chromosomes element & swissprot: Non-structural maintenance of chromosomes element 4 homolog A '	4802
3	TRINITY_DN11469_C0_G1_I15	25.1524	-6.99693	1.4652	-4.09291	4.25996e-05	0.0164507	0	35.5059	0	14.6599	0	27.9777	1	turquoise	'27.6.1.7.1'	'Multi-process regulation.phosphoinositide signalling.inositol phosphate metabolism.regulation.phosphoinositide transfer protein *(SFH)'	'mercator4v6.0: phosphoinositide transfer protein *(SFH) & prot-scriber: cral trio domain containing protein & swissprot: Phosphatidylinositol/phosphatidylcholine transfer protein SFH6 '	680
4	TRINITY_DN1171_C0_G1_I11	52.5201	19.0098	4.28611	4.20191	2.64676e-05	0.0106974	0	0	0	0	147.293	0	2	blue	'15.5.2.6'	'RNA biosynthesis.DNA-binding transcriptional regulation.zinc-coordinating DNA-binding domain.GRF transcription factor'	'mercator4v6.0: GRF transcription factor & prot-scriber: growth regulating factor & swissprot: no annotation '	1630
10	TRINITY_DN1490_C1_G1_I2	41.4541	20.6554	3.56423	5.51462	3.4953e-08	2.58446e-05	0	0	270.91	0	0	0	1	turquoise	'15.5.2.5'	'RNA biosynthesis.DNA-binding transcriptional regulation.zinc-coordinating DNA-binding domain.AS2/LOB transcription factor'	'mercator4v6.0: AS2/LOB transcription factor & prot-scriber: lob domain containing protein & swissprot: LOB domain-containing protein 20 '	1493
11	TRINITY_DN1570_C1_G1_I48	15.9462	18.9583	3.45872	5.19217	2.07861e-07	0.000133963	103.889	0	0	0	0	0	3	brown	'22.7.1.1.2'	'Vesicle trafficking.vesicle target membrane fusion.SNARE membrane fusion complexes.Qa-type SNARE components.SYP2-group component'	'mercator4v6.0: Qa-type SYP2-group component of SNARE membrane fusion complex & prot-scriber: inositol tetrakisphosphate 1 kinase & swissprot: Hypothetical protein At1g04090 '	7753
12	TRINITY_DN1570_C1_G1_I48	15.9462	18.9583	3.45872	5.19217	2.07861e-07	0.000133963	103.889	0	0	0	0	0	3	brown	'27.6.1.6.2'	'Multi-process regulation.phosphoinositide signalling.inositol phosphate metabolism.phosphatidylinositol biosynthesis.inositol trisphosphate kinase *(ITPK1)'	'mercator4v6.0: inositol trisphosphate kinase *(ITPK1) & prot-scriber: inositol tetrakisphosphate 1 kinase & swissprot: Hypothetical protein At1g04090 '	7753
13	TRINITY_DN1570_C1_G1_I48	15.9462	18.9583	3.45872	5.19217	2.07861e-07	0.000133963	103.889	0	0	0	0	0	3	brown	'50.2.7'	'Enzyme classification.EC_2 transferases.EC_2-7 transferase transferring phosphorus-containing group'	'mercator4v6.0: EC_2.7 transferase transferring phosphorus-containing group & prot-scriber: inositol tetrakisphosphate 1 kinase & swissprot: Hypothetical protein At1g04090 '	7753
14	TRINITY_DN1570_C1_G1_I48	15.9462	18.9583	3.45872	5.19217	2.07861e-07	0.000133963	103.889	0	0	0	0	0	3	brown	'27.6.1.1.3'	'Multi-process regulation.phosphoinositide signalling.inositol phosphate metabolism.light-independent inositol phosphate biosynthesis.myo-inositol polyphosphate kinase *(ITPK)'	'mercator4v6.0: myo-inositol polyphosphate kinase *(ITPK) & prot-scriber: inositol tetrakisphosphate 1 kinase & swissprot: Hypothetical protein At1g04090 '	7753
15	TRINITY_DN1576_C0_G1_I22	54.8372	17.5078	2.63307	6.26939	3.62462e-10	3.97391e-07	42.3519	0	0	0	0	0	4	yellow	'15.5.1.2.23'	'RNA biosynthesis.DNA-binding transcriptional regulation.basic DNA-binding domain.basic helix-loop-helix (bHLH) domain.bHLH class-XII transcription factor'	'mercator4v6.0: bHLH class-XII transcription factor & prot-scriber: bhlh transcription factor & swissprot: Transcription factor bHLH49 '	2266
16	TRINITY_DN1990_C0_G1_I17	12.65	-21.588	3.46916	-5.9346	2.94571e-09	2.62592e-06	0	0	0	0	0	107.498	3	brown	'1.1.1.4.9'	'Photosynthesis.photophosphorylation.photosystem II.repair and reassembly cycle.assembly factor *(LQY1)'	'mercator4v6.0: protein involved in PS-II assembly *(LQY1) & prot-scriber: cytokinin riboside 5 monophosphate phosphoribohydrolase log & swissprot: Cytokinin riboside 5'-monophosphate phosphoribohydrolase LOG1 '	2285
17	TRINITY_DN1990_C0_G1_I17	12.65	-21.588	3.46916	-5.9346	2.94571e-09	2.62592e-06	0	0	0	0	0	107.498	3	brown	'11.4.1.3'	'Phytohormone action.cytokinin.biosynthesis.cytokinin phosphoribohydrolase *(LOG)'	'mercator4v6.0: cytokinin phosphoribohydrolase *(LOG) & prot-scriber: cytokinin riboside 5 monophosphate phosphoribohydrolase log & swissprot: Cytokinin riboside 5'-monophosphate phosphoribohydrolase LOG1 '	2285
18	TRINITY_DN1990_C0_G1_I17	12.65	-21.588	3.46916	-5.9346	2.94571e-09	2.62592e-06	0	0	0	0	0	107.498	3	brown	'18.13.2.2'	'Protein modification.cysteine disulfide formation.chloroplast.protein disulfide isomerase *(LQY1)'	'mercator4v6.0: protein disulfide isomerase *(LQY1) & prot-scriber: cytokinin riboside 5 monophosphate phosphoribohydrolase log & swissprot: Cytokinin riboside 5'-monophosphate phosphoribohydrolase LOG1 '	2285
19	TRINITY_DN2184_C0_G1_I31	172.31	20.5071	5.04605	3.86582	0.000110717	0.0388259	0	0	0	0	348.248	0	2	blue	'15.5.7.4'	'RNA biosynthesis.DNA-binding transcriptional regulation.beta-hairpin exposed by alpha/beta-scaffold structure.FRS/FRF transcription factor'	'mercator4v6.0: FRS/FRF transcription factor & prot-scriber: protein far sequence & swissprot: Protein FAR1-RELATED SEQUENCE 11 '	7924
22	TRINITY_DN2470_C0_G1_I38	200.495	19.0037	3.16777	5.68339	1.32052e-08	1.05845e-05	0	0	0	0	126.947	0	1	turquoise	'17.6.2.4.3'	'Protein biosynthesis.organellar translation machinery.plastidial ribosome biogenesis.plastidial ribosome-associated proteins.ribosome biogenesis factor *(CRASS)'	'mercator4v6.0: ribosome biogenesis factor *(CRASS) & prot-scriber: protein nrt ptr family & swissprot: Protein NRT1/ PTR FAMILY 5.9 '	7702
23	TRINITY_DN2470_C0_G1_I38	200.495	19.0037	3.16777	5.68339	1.32052e-08	1.05845e-05	0	0	0	0	126.947	0	1	turquoise	'11.11.2.1.1'	'Phytohormone action.signalling peptides.CRP (cysteine-rich-peptide) category.GASA/GAST-peptide activity.GASA-precursor polypeptide'	'mercator4v6.0: GASA precursor polypeptide & prot-scriber: protein nrt ptr family & swissprot: Protein NRT1/ PTR FAMILY 5.9 '	7702
24	TRINITY_DN2470_C0_G1_I38	200.495	19.0037	3.16777	5.68339	1.32052e-08	1.05845e-05	0	0	0	0	126.947	0	1	turquoise	'10.3.1.2.2'	'Redox homeostasis.thiol-based redox regulation.thioredoxin reductase activities.ferredoxin-dependent thioredoxin reductase (FTR) complex.subunit beta'	'mercator4v6.0: subunit beta of ferredoxin-dependent thioredoxin reductase (FTR) complex & prot-scriber: protein nrt ptr family & swissprot: Protein NRT1/ PTR FAMILY 5.9 '	7702
25	TRINITY_DN2470_C0_G1_I38	200.495	19.0037	3.16777	5.68339	1.32052e-08	1.05845e-05	0	0	0	0	126.947	0	1	turquoise	'24.2.2.9'	'Solute transport.carrier-mediated transport.MFS superfamily.anion transporter *(NRT1/PTR)'	'mercator4v6.0: anion transporter *(NRT1/PTR) & prot-scriber: protein nrt ptr family & swissprot: Protein NRT1/ PTR FAMILY 5.9 '	7702
26	TRINITY_DN2474_C0_G1_I32	53.0775	20.4967	2.52303	7.72747	1.09702e-14	2.75364e-11	322.437	0	0	0	0	0	1	turquoise	'11.11.2.4.3'	'Phytohormone action.signalling peptides.CRP (cysteine-rich-peptide) category.RALF/RALFL-peptide activity.receptor CrRLK1L chaperone *(LLG)'	'mercator4v6.0: receptor CrRLK1L chaperone *(LLG) & prot-scriber: gpi anchored protein & swissprot: GPI-anchored protein LLG1 '	4013
27	TRINITY_DN2663_C0_G1_I9	171.596	-22.703	2.39417	-9.06494	1.24677e-19	6.60675e-16	0	0	0	266.149	0	0	4	yellow	'21.3.5.1.3'	'Cell wall organisation.pectin.modification and degradation.polygalacturonase activities.polygalacturonase *(PGX1-like)'	'mercator4v6.0: polygalacturonase *(PGX1-like) & prot-scriber: polygalacturonase & swissprot: Probable inactive purple acid phosphatase 2 '	5620
28	TRINITY_DN2663_C0_G1_I9	171.596	-22.703	2.39417	-9.06494	1.24677e-19	6.60675e-16	0	0	0	266.149	0	0	4	yellow	'50.3.2'	'Enzyme classification.EC_3 hydrolases.EC_3-2 glycosylase'	'mercator4v6.0: EC_3.2 glycosylase & prot-scriber: polygalacturonase & swissprot: Probable inactive purple acid phosphatase 2 '	5620
29	TRINITY_DN2663_C0_G1_I9	171.596	-22.703	2.39417	-9.06494	1.24677e-19	6.60675e-16	0	0	0	266.149	0	0	4	yellow	'11.11.1.9.1'	'Phytohormone action.signalling peptides.NCRP (non-cysteine-rich-peptide) category.CLE-peptide activity.CLE-precursor polypeptide'	'mercator4v6.0: CLE precursor polypeptide & prot-scriber: polygalacturonase & swissprot: Probable inactive purple acid phosphatase 2 '	5620
30	TRINITY_DN3141_C0_G1_I75	68.3475	-19.9546	3.65846	-5.18103	2.20664e-07	0.000141261	0	0	0	0	0	31.3963	4	yellow	'26.1.4.3'	'External stimuli response.light.multiple photoreceptor signalling.transcriptional regulator *(FRS)'	'mercator4v6.0: transcriptional regulator of red/far-red light perception & prot-scriber: protein far sequence & swissprot: Protein FAR-RED IMPAIRED RESPONSE 1 '	5880
31	TRINITY_DN3141_C0_G1_I75	68.3475	-19.9546	3.65846	-5.18103	2.20664e-07	0.000141261	0	0	0	0	0	31.3963	4	yellow	'50.1.13'	'Enzyme classification.EC_1 oxidoreductases.EC_1-14 oxidoreductase acting on paired donor with incorporation or reduction of molecular oxygen'	'mercator4v6.0: EC_1.14 oxidoreductase acting on paired donor with incorporation or reduction of molecular oxygen & prot-scriber: protein far sequence & swissprot: Protein FAR-RED IMPAIRED RESPONSE 1 '	5880
32	TRINITY_DN3141_C0_G1_I75	68.3475	-19.9546	3.65846	-5.18103	2.20664e-07	0.000141261	0	0	0	0	0	31.3963	4	yellow	'15.5.7.4'	'RNA biosynthesis.DNA-binding transcriptional regulation.beta-hairpin exposed by alpha/beta-scaffold structure.FRS/FRF transcription factor'	mercator4v6.0: FRS/FRF transcription factor & prot-scriber: protein far sequence & swissprot: Protein FAR-RED IMPAIRED RESPONSE 1 '	5880
33	TRINITY_DN3141_C0_G1_I75	68.3475	-19.9546	3.65846	-5.18103	2.20664e-07	0.000141261	0	0	0	0	0	31.3963	4	yellow	'9.1.6.2.1.4'	'Secondary metabolism.terpenoids.carotenoid biosynthesis.xanthophylls.carotenoid hydroxylase activities.carotenoid hydroxylase'	'mercator4v6.0: carotenoid hydroxylase & prot-scriber: protein far sequence & swissprot: Protein FAR-RED IMPAIRED RESPONSE 1 '	5880
34	TRINITY_DN3189_C0_G1_I5	124.56	20.3064	4.59865	4.19827	2.68956e-05	0.0108008	269.851	0	0	0	0	0	5	green	'21.7.1'	'Cell wall organisation.callose.callose synthase *(CalS)'	'mercator4v6.0: callose synthase *(CalS) & prot-scriber: 1 3 beta glucan synthase & swissprot: Callose synthase 7 '	8375
35	TRINITY_DN3189_C0_G1_I5	124.56	20.3064	4.59865	4.19827	2.68956e-05	0.0108008	269.851	0	0	0	0	0	5	green	'29.3.3.2.2.1'	'Plant organogenesis.vascular system formation.phloem differentiation.sieve element formation.sieve plate pore formation.callose synthase *(CALS7)'	'mercator4v6.0: callose synthase *(CALS7) & prot-scriber: 1 3 beta glucan synthase & swissprot: Callose synthase 7 '	8375
36	TRINITY_DN3189_C0_G1_I5	124.56	20.3064	4.59865	4.19827	2.68956e-05	0.0108008	269.851	0	0	0	0	0	5	green	'50.2.4'	'Enzyme classification.EC_2 transferases.EC_2-4 glycosyltransferase'	'mercator4v6.0: EC_2.4 glycosyltransferase & prot-scriber: 1 3 beta glucan synthase & swissprot: Callose synthase 7 '	8375
40	TRINITY_DN3672_C0_G1_I11	51.1553	-18.8373	4.10434	-4.34596	1.3867e-05	0.00618081	0	0	0	0	0	14.315	2	blue	'15.5.2.6'	'RNA biosynthesis.DNA-binding transcriptional regulation.zinc-coordinating DNA-binding domain.GRF transcription factor'	'mercator4v6.0: GRF transcription factor & prot-scriber: arath growth regulating factor & swissprot: Growth-regulating factor 6 '	2356
51	TRINITY_DN5007_C0_G1_I42	151.359	-8.35364	1.69269	-4.34436	1.39685e-05	0.00619708	0	153.279	0	0	0	46.0592	4	yellow	'15.5.7.6.2.1'	'RNA biosynthesis.DNA-binding transcriptional regulation.beta-hairpin exposed by alpha/beta-scaffold structure.AP2/ERF family.AP2 subfamily.transcription factor *(WRI/AIL)'	'mercator4v6.0: transcription factor *(WRI/AIL) & prot-scriber: ap ethylene responsive transcription factor isoform & swissprot: APETALA2-like protein 1 '	3662
52	TRINITY_DN5224_C0_G1_I5	127.496	-21.4247	5.23457	-3.90189	9.54428e-05	0.0342245	0	0	0	96.985	0	0	2	blue	'29.2.4.3'	'Plant organogenesis.root formation.lateral root.regulatory protein kinase *(PAX)'	'mercator4v6.0: regulatory protein kinase *(PAX) of asymmetric cell division & prot-scriber: arath serine threonine protein kinase & swissprot: Serine/threonine-protein kinase D6PKL2 '	5398
53	TRINITY_DN5224_C0_G1_I5	127.496	-21.4247	5.23457	-3.90189	9.54428e-05	0.0342245	0	0	0	96.985	0	0	2	blue	'24.3.8'	'Solute transport.channels.chloride anion channel *(VCCN)'	'mercator4v6.0: chloride anion channel *(VCCN) & prot-scriber: arath serine threonine protein kinase & swissprot: Serine/threonine-protein kinase D6PKL2 '	5398
54	TRINITY_DN5224_C0_G1_I5	127.496	-21.4247	5.23457	-3.90189	9.54428e-05	0.0342245	0	0	0	96.985	0	0	2	blue	'18.4.5.3'	'Protein modification.phosphorylation.AGC protein kinase families.AGC-VIIIa/plant-AGC1 protein kinase *(AGC1)'	'mercator4v6.0: AGC-VIIIa/plant-AGC1 protein kinase *(AGC1) & prot-scriber: arath serine threonine protein kinase & swissprot: Serine/threonine-protein kinase D6PKL2 '	5398
55	TRINITY_DN5224_C0_G1_I5	127.496	-21.4247	5.23457	-3.90189	9.54428e-05	0.0342245	0	0	0	96.985	0	0	2	blue	'50.2.7'	'Enzyme classification.EC_2 transferases.EC_2-7 transferase transferring phosphorus-containing group'	'mercator4v6.0: EC_2.7 transferase transferring phosphorus-containing group & prot-scriber: arath serine threonine protein kinase & swissprot: Serine/threonine-protein kinase D6PKL2 '	5398
59	TRINITY_DN541_C1_G1_I10	12.4325	17.2482	3.39332	4.78828	1.68213e-06	0.000938292	0	0	0	0	38.4913	0	2	blue	'28.3.2.6'	'Plant reproduction.embryogenesis.embryo axis formation.transcriptional regulator *(HDG11/12)'	'mercator4v6.0: transcriptional regulator *(HDG11/12) involved in embryo axis formation & prot-scriber: arath homeobox leucine zipper protein hdg & swissprot: Homeobox-leucine zipper protein HDG11 '	4232
60	TRINITY_DN541_C1_G1_I10	12.4325	17.2482	3.39332	4.78828	1.68213e-06	0.000938292	0	0	0	0	38.4913	0	2	blue	'50.2.4'	'Enzyme classification.EC_2 transferases.EC_2-4 glycosyltransferase'	'mercator4v6.0: EC_2.4 glycosyltransferase & prot-scriber: arath homeobox leucine zipper protein hdg & swissprot: Homeobox-leucine zipper protein HDG11 '	4232
61	TRINITY_DN541_C1_G1_I10	12.4325	17.2482	3.39332	4.78828	1.68213e-06	0.000938292	0	0	0	0	38.4913	0	2	blue	'15.5.3.1.3'	'RNA biosynthesis.DNA-binding transcriptional regulation.helix-turn-helix DNA-binding domain.HOMEO domain.HD-ZIP IV-type transcription factor'	'mercator4v6.0: HD-ZIP IV-type transcription factor & prot-scriber: arath homeobox leucine zipper protein hdg & swissprot: Homeobox-leucine zipper protein HDG11 '	4232
64	TRINITY_DN6286_C0_G1_I62	37.0524	17.798	3.02098	5.56046	2.69068e-08	2.00506e-05	47.9752	0	0	0	0	0	6	red	'19.2.2.8.4.1'	'Protein homeostasis.ubiquitin-proteasome system.ubiquitin-fold protein conjugation.RING E3 ubiquitin ligase activities.RING-v-class.E3 ubiquitin ligase'	'mercator4v6.0: E3 ubiquitin ligase & prot-scriber: hybrid signal transduction histidine kinase & swissprot: Histidine kinase CKI1 '	4641
65	TRINITY_DN6286_C0_G1_I62	37.0524	17.798	3.02098	5.56046	2.69068e-08	2.00506e-05	47.9752	0	0	0	0	0	6	red	'11.4.2.4'	'Phytohormone action.cytokinin.perception and signal transduction.signalling pathway activator *(CKI1)'	'mercator4v6.0: cytokinin signalling pathway activator *(CKI1) & prot-scriber: hybrid signal transduction histidine kinase & swissprot: Histidine kinase CKI1 '	4641
66	TRINITY_DN6721_C0_G1_I13	136.973	-22.2492	3.76955	-5.63706	1.72978e-08	1.3306e-05	0	0	0	0	0	215.044	2	blue	'24.1.3.1.1'	'Solute transport.primary active transport.ABC superfamily.ABC1 family.subfamily ABCB transporter'	'mercator4v6.0: subfamily ABCB transporter & prot-scriber: abc transporter b family memer & swissprot: ABC transporter B family member 19 '	9011
67	TRINITY_DN6721_C0_G1_I13	136.973	-22.2492	3.76955	-5.63706	1.72978e-08	1.3306e-05	0	0	0	0	0	215.044	2	blue	'15.3.4.3.3.3'	'RNA biosynthesis.RNA polymerase II-dependent transcription.transcription co-activation.SAGA histone acetyltransferase complex.SPT recruitment module.component *(SPT20/ADA5)'	'mercator4v6.0: component *(SPT20/ADA5) of SAGA transcription co-activator complex & prot-scriber: abc transporter b family memer & swissprot: ABC transporter B family member 19 '	9011
68	TRINITY_DN6721_C0_G1_I13	136.973	-22.2492	3.76955	-5.63706	1.72978e-08	1.3306e-05	0	0	0	0	0	215.044	2	blue	'26.11.4.3'	'External stimuli response.symbiont.solute transport.ABC-B-type transporter *(AMN3)'	'mercator4v6.0: ABC-B-type transporter *(AMN3) & prot-scriber: abc transporter b family memer & swissprot: ABC transporter B family member 19 '	9011
69	TRINITY_DN701_C0_G1_I18	179.458	20.2597	4.51438	4.2663	1.98744e-05	0.00846295	0	0	263.432	0	0	0	1	turquoise	'14.6.9'	'DNA damage response.base excision repair (BER).flap structure-specific endonuclease *(FEN1)'	'mercator4v6.0: flap structure-specific endonuclease *(FEN1) & prot-scriber: phytochrome a 2 & swissprot: Phytochrome A '	11902
70	TRINITY_DN701_C0_G1_I18	179.458	20.2597	4.51438	4.2663	1.98744e-05	0.00846295	0	0	263.432	0	0	0	1	turquoise	'26.1.1.1.1'	'External stimuli response.light.red/far red light.phytochrome-mediated photoperception.phytochrome photoreceptor *(PHY)'	'mercator4v6.0: phytochrome photoreceptor *(PHY) & prot-scriber: phytochrome a 2 & swissprot: Phytochrome A '	11902
71	TRINITY_DN701_C0_G1_I18	179.458	20.2597	4.51438	4.2663	1.98744e-05	0.00846295	0	0	263.432	0	0	0	1	turquoise	'13.1.4.2'	'Cell division.DNA replication.maturation.flap structure-specific endonuclease *(FEN1)'	'mercator4v6.0: flap structure-specific endonuclease *(FEN1) & prot-scriber: phytochrome a 2 & swissprot: Phytochrome A '	11902
73	TRINITY_DN7232_C0_G1_I22	117.146	16.9235	2.3404	6.80374	1.01939e-11	1.54339e-08	0	0	0	0	28.3495	0	4	yellow	'11.4.2.7.2'	'Phytohormone action.cytokinin.perception and signal transduction.TMO5-LHW heterodimer complex.component *(LHW)'	'mercator4v6.0: component *(LHW) of TMO5-LHW cytokinin control complex & prot-scriber: tropinone reductase homolog & swissprot: Tropinone reductase homolog '	4091
74	TRINITY_DN7232_C0_G1_I22	117.146	16.9235	2.3404	6.80374	1.01939e-11	1.54339e-08	0	0	0	0	28.3495	0	4	yellow	'15.5.1.2.24'	'RNA biosynthesis.DNA-binding transcriptional regulation.basic DNA-binding domain.basic helix-loop-helix (bHLH) domain.bHLH class-XIII/LHL transcription factor'	'mercator4v6.0: bHLH class-XIII/LHL transcription factor & prot-scriber: tropinone reductase homolog & swissprot: Tropinone reductase homolog '	4091
75	TRINITY_DN7232_C0_G1_I22	117.146	16.9235	2.3404	6.80374	1.01939e-11	1.54339e-08	0	0	0	0	28.3495	0	4	yellow	'50.1.1'	'Enzyme classification.EC_1 oxidoreductases.EC_1-1 oxidoreductase acting on CH-OH group of donor'	'mercator4v6.0: EC_1.1 oxidoreductase acting on CH-OH group of donor & prot-scriber: tropinone reductase homolog & swissprot: Tropinone reductase homolog '	4091
76	TRINITY_DN7232_C0_G1_I25	120.303	-22.1973	3.4976	-6.06054	1.35668e-09	1.33408e-06	0	0	0	168.372	0	0	4	yellow	'15.5.1.2.24'	'RNA biosynthesis.DNA-binding transcriptional regulation.basic DNA-binding domain.basic helix-loop-helix (bHLH) domain.bHLH class-XIII/LHL transcription factor'	'mercator4v6.0: bHLH class-XIII/LHL transcription factor & prot-scriber: tropinone reductase homolog & swissprot: Tropinone reductase homolog '	4013
77	TRINITY_DN7232_C0_G1_I25	120.303	-22.1973	3.4976	-6.06054	1.35668e-09	1.33408e-06	0	0	0	168.372	0	0	4	yellow	'50.1.1'	'Enzyme classification.EC_1 oxidoreductases.EC_1-1 oxidoreductase acting on CH-OH group of donor'	'mercator4v6.0: EC_1.1 oxidoreductase acting on CH-OH group of donor & prot-scriber: tropinone reductase homolog & swissprot: Tropinone reductase homolog '	4013
78	TRINITY_DN7232_C0_G1_I25	120.303	-22.1973	3.4976	-6.06054	1.35668e-09	1.33408e-06	0	0	0	168.372	0	0	4	yellow	'11.4.2.7.2'	'Phytohormone action.cytokinin.perception and signal transduction.TMO5-LHW heterodimer complex.component *(LHW)'	'mercator4v6.0: component *(LHW) of TMO5-LHW cytokinin control complex & prot-scriber: tropinone reductase homolog & swissprot: Tropinone reductase homolog '	4013
79	TRINITY_DN7699_C1_G1_I15	183.008	18.014	2.14812	7.92043	2.36685e-15	6.45029e-12	36.0217	0	23.2003	0	0	0	3	brown	'50.3.2'	'Enzyme classification.EC_3 hydrolases.EC_3-2 glycosylase'	'mercator4v6.0: EC_3.2 glycosylase & prot-scriber: brefeldin a inhibited gunine nucleotide exchnge protein & swissprot: ARF guanine-nucleotide exchange factor GNL2 '	6749
80	TRINITY_DN7699_C1_G1_I15	183.008	18.014	2.14812	7.92043	2.36685e-15	6.45029e-12	36.0217	0	23.2003	0	0	0	3	brown	'22.2.1.2.2.1'	'Vesicle trafficking.retrograde trafficking.Coat protein I (COPI) coatomer machinery.coat protein recruiting.ARF-GTPase guanyl-nucleotide exchange.ARF-GEF factor *(GBF)'	'mercator4v6.0: ARF-GTPase guanyl-nucleotide exchange factor *(GBF) & prot-scriber: brefeldin a inhibited gunine nucleotide exchnge protein & swissprot: ARF guanine-nucleotide exchange factor GNL2 '	6749
81	TRINITY_DN782_C0_G1_I169	42.254	19.7906	2.9836	6.29796	3.0158e-10	3.38422e-07	118.344	0	82.3327	0	0	0	0	grey	'12.1.3.1'	'Chromatin organisation.chromatin structure.DNA bending.architectural protein *(HMG-B)'	'mercator4v6.0: DNA bending architectural protein *(HMG-B) & prot-scriber: f box domain containing protein & swissprot: Actin-related protein 8 '	6658
82	TRINITY_DN782_C0_G1_I169	42.254	19.7906	2.9836	6.29796	3.0158e-10	3.38422e-07	118.344	0	82.3327	0	0	0	0	grey	'19.2.2.12.3.3.9'	'Protein homeostasis.ubiquitin-proteasome system.ubiquitin-fold protein conjugation.CULLIN-based E3 ubiquitin ligase activities.CUL1-based/SCF E3 ubiquitin ligase complexes.F-BOX substrate adaptor component activities.substrate adaptor *(SUSA2/ARP8)'	'mercator4v6.0: substrate adaptor *(SUSA2/ARP8) of SCF E3 ubiquitin ligase complex & prot-scriber: f box domain containing protein & swissprot: Actin-related protein 8 '	6658
83	TRINITY_DN782_C0_G1_I169	42.254	19.7906	2.9836	6.29796	3.0158e-10	3.38422e-07	118.344	0	82.3327	0	0	0	0	grey	'11.11.2.4.3'	'Phytohormone action.signalling peptides.CRP (cysteine-rich-peptide) category.RALF/RALFL-peptide activity.receptor CrRLK1L chaperone *(LLG)'	'mercator4v6.0: receptor CrRLK1L chaperone *(LLG) & prot-scriber: f box domain containing protein & swissprot: Actin-related protein 8 '	6658
84	TRINITY_DN89_C0_G1_I10	173.684	20.4245	2.71655	7.15043	8.65053e-13	1.55683e-09	321.921	0	0	0	0	0	1	turquoise	'27.12.4'	'Multi-process regulation.RAM (Regulation of Ace2 and Morphogenesis) signalling.scaffold component *(MO25)'	'mercator4v6.0: scaffold component *(MO25) of RAM signalling pathway & prot-scriber: calcium binding protein & swissprot: Putative MO25-like protein At5g47540 '	7166
